# Supplementary material for: Do iron homeostasis biomarkers mediate the associations of liability to type 2 diabetes and glycemic traits in liver steatosis and cirrhosis: a two-step Mendelian randomization study
Source: BMC Med. 2024 Jun 26;22:270. doi: 10.1186/s12916-024-03486-w (PMC11210020; doi:10.1186/s12916-024-03486-w)
Supplement: Supplementary file 1 — Additional file 1: Table S1. The associations of liability to type 2 diabetes and glycemic traits in iron homeostasis biomarkers in our previous study (Liang et al., 2023). Table S2. Description of iron homeostasis biomarkers. Table S3. Information of the data sources used in this study. Table S4. Participant overlap information in the genome-wide associations studies used in this study. Table S5. The genetic instruments information of type 2 diabetes, glycemic traits, iron homeostasis biomarkers, and liver iron after harmonization. Table S6. Genetic instruments information of liability to type 2 diabetes and glycemic traits as exposures. Table S7. Genetic instruments information of iron homeostasis biomarkers as exposures. Table S8. Genetic instruments information of liver iron as exposures. Table S9. Genetic instruments information of liver steatosis, liver cirrhosis, ALT, PDFF, and liver iron as outcomes. Table S10. Genetic information of HbA1c signal classification. Table S11. Study power of this two-step Mendelian randomization study. Table S12. The associations of liability to type 2 diabetes and glycemic traits in liver steatosis, liver cirrhosis, alanine aminotransferase, and proton density fat fraction using Mendelian randomization analysis. Table S13. The associations of HbA1c signal classification in liver steatosis, liver cirrhosis, alanine aminotransferase, and proton density fat fraction using Inverse-variance weighting. Table S14. The associations of iron homeostasis biomarkers in liver steatosis, liver cirrhosis, alanine aminotransferase, and proton density fat fraction using Mendelian randomization analysis. Table S15. The associations of iron homeostasis biomarkers in liver iron using Mendelian randomization analysis. Table S16. The associations of liver iron in liver steatosis, liver cirrhosis, alanine aminotransferase, and proton density fat fraction using Mendelian randomization analysis. Table S17. The associations of HbA1c signal classificatio [file 12916_2024_3486_MOESM1_ESM.xlsx]

## Sheet: Legends
Do iron homeostasis biomarkers mediate the associations of liability to type 2 diabetes and glycemic traits in liver steatosis and cirrhosis: a two-step Mendelian randomization study
Ying Liang1, Shan Luo1, Steven Bell2,3, Jacky Man Yuen Mo1, Baoting He1, Yangzhong Zhou4, Xiaoyin Bai5, Shiu Lun Au Yeung1*
1 School of Public Health, LKS Faculty of Medicine, The University of Hong Kong, Hong Kong SAR, China
2 Precision Breast Cancer Institute, Department of Oncology, University of Cambridge, Cambridge, UK
3 Cancer Research UK Cambridge Institute, Li Ka Shing Centre, University of Cambridge, Cambridge, UK
4 Department of Rheumatology, Peking Union Medical College Hospital, National Clinical Research Center for Dermatologic and Immunologic Diseases (NCRC-DID), Beijing 100730, China
5 Department of Gastroenterology, Peking Union Medical College Hospital, Peking Union Medical College and Chinese Academy of Medical Sciences, Beijing 100730, China
*Corresponding author
Supplementary Tables
Table S1. The significant associations of liability to type 2 diabetes and glycemic traits in iron homeostasis biomarkers in our previous study (Liang et al, 2023)
Table S2. Description of iron homeostasis biomarkers.
Table S3. Information of the data sources used in this study.
Table S4. Participant overlap information in the genome-wide associations studies used in this study.
Table S5. The genetic instruments information of type 2 diabetes, glycemic traits, iron homeostasis biomarkers, and liver iron after harmonization.
Table S6. Genetic instruments information of liability to type 2 diabetes and glycemic traits as exposures.
Table S7. Genetic instruments information of iron homeostasis biomarkers as exposures.
Table S8. Genetic instruments information of liver iron as exposures.
Table S9. Genetic instruments information of liver steatosis, liver cirrhosis, ALT, PDFF, and liver iron as outcomes.
Table S10. Genetic information of HbA1c signal classification
Table S11. Study power of this two-step Mendelian randomization study
Table S12. The associations of liability to type 2 diabetes and glycemic traits in liver steatosis, liver cirrhosis, alanine aminotransferase, and proton density fat fraction using Mendelian randomization analysis.
Table S13. The associations of HbA1c signal classification in liver steatosis, liver cirrhosis, alanine aminotransferase, and proton density fat fraction using Inverse-variance weighting.
Table S14. The associations of iron homeostasis biomarkers in liver steatosis, liver cirrhosis, alanine aminotransferase, and proton density fat fraction using Mendelian randomization analysis.
Table S15. The associations of iron homeostasis biomarkers in liver iron using Mendelian randomization analysis.
Table S16. The associations of liver iron in liver steatosis, liver cirrhosis, alanine aminotransferase, and proton density fat fraction using Mendelian randomization analysis.
Table S17. The associations of HbA1c signal classification in iron homeostasis biomarkers and liver iron using Inverse-variance weighting.

## Sheet: Table S1
Table S1. The significant associations of liability to type 2 diabetes and glycemic traits in iron homeostasis biomarkers in our previous study (Liang et al, 2023)
Exposure, unit	Outcome, unit	Method	Beta (95% CI)	P value
Liability to T2D, log odds	TIBC, SD	IVW	0.03 (0.01, 0.05)	0.005**
Fasting glucose, mmol/l	Serum iron, SD	IVW	0.06 (1.2E-03. 0.12)	0.046*
Fasting insulin, log pmol/l	Ferritin. SD	IVW	0.29 (0.12, 0.47)	8.72E-04***
HbA1c, %	Ferritin. SD	IVW	-0.31 (-0.46, -0.17)	2.33E-05***
	Serum iron, SD	IVW	-0.40 (-0.74, -0.07)	0.017*
	TSAT, SD	IVW	-0.52 (-0.89, -0.15)	0.006**
Liability to T2D, liability to type 2 diabetes; HbA1c, hemoglobin A1c; SD, standard deviation; 95%CI, 95% confidence interval; IVW, Inverse-variance weighting. *P value <0.05, **P value <0.01, ***P value <0.001. Reference: Liang Y, Luo S, Wong THT, et al. Association of iron homeostasis biomarkers in type 2 diabetes and glycaemic traits: a bidirectional two-sample Mendelian randomization study. I…

## Sheet: Table S2
Table S2. Description of iron homeostasis biomarkers.
Biomarker	Description	Measured/ Derived
Ferritin	The amount of iron stored in the body	Measured by electrochemiluminescence immunoassay (deCODE genetics), immunological agglutination principle with the reaction by latex enhancement (INTERVAL study), and fresh ethylenediaminetetra-acetic acid (EDTA)-anticoagulated plasma samples using two assays including Ortho Vitro 5600 and Abbott Architect i2000SR (DBDS)
Serum iron	The amount of circulating iron bound primarily to transferrin	Measured by colorimetric methods (deCODE genetics), and colorimetric methods without deproteinization (INTERVAL study)
TIBC	Total number of binding sites on transferrin, indirectly measures transferrin, also the sum of serum iron and unsaturated iron-binding capacity	Measured by colorimetric methods (deCODE genetics), and colorimetric methods without deproteinization (INTERVAL study)
TSAT	The availability of iron for erythropoiesis, the percentage of transferrin binding sites that are occupied with iron and calculated as serum iron divided by transferrin or TIBC	Derived
TIBC, total iron-binding capacity; TSAT, transferrin saturation.

## Sheet: Table S3
Table S3. Information of the data sources used in this study.
	Abbreviation	Unit	Consortium/ Author (PMID)	Sample size	Mean age (years)	Female (%)	Covariate adjustment	Ancestry
Liability to type 2 Diabetes	Liability to T2D	log odds	DIAMANTE (PMID: 35551307)	933,970 (n case=80,154, n control=853,816)	62.5 among cases^	48.6 among cases^	Age, sex and study-specific covariates	European
Glycemic traits
Fasting glucose	FG	mmol/l	MAGIC (PMID: 34059833)	209605	51.1^	51.3^	Age, sex, study-specific covariates, BMI, and principal components	European
Fasting insulin	FI	log pmol/l	MAGIC (PMID: 34059833)	158550	50.6^	49.9^	Age, sex, study-specific covariates, BMI, and principal components	European
Two-hour glucose	2hGlu	mmol/l	MAGIC (PMID: 34059833)	64469	52.2^	45.3^	Age, sex, study-specific covariates, BMI, and principal components	European
Glycated hemoglobin	HbA1c	%	MAGIC (PMID: 34059833)	149006	44.2^	54.7^	Age, sex, study-specific covariates and principal components	European
Iron homeostasis biomarkers
Ferritin	-	SD	Bell, 2021 (PMID: 33536631)	246139	44.1	56.2	Biomarkers were rank-based inverse normal transformed to a standard normal distribution (separately for each sex) and adjusted for age in all cohorts. For UK cohort, the biomarkers were additionally adjusted for menopausal status, ABO blood group, BMI, smoking levels, alcohol levels and iron supplementation status. Adjusted markers were then analysed using linear mixed model	European
Serum iron	-	SD	Bell, 2021 (PMID: 33536631)	163511	44.4	57.1		European
Total iron-binding capacity	TIBC	SD	Bell, 2021 (PMID: 33536631)	135430	44.4	57.1		European
Transferrin saturation	TSAT	SD	Bell, 2021 (PMID: 33536631)	131471	44.4	57.1		European
Liver steatosis	-	log odds	Sveinbjornsson, 2022 (PMID: ﻿36280732)	885,701 (n case=9,491 cases, n control=876,210)	NA	NA	Age, sex and additionally adjusted for population stratification (relied on 40 principal components) in UKB, county of birth, blood sample availability for the individual and an indicator function for the overlap of the lifetime of the individual with the time span of the phenotype collection in deCODE, 10 principal components, FinnGen 1 or 2 chip or legacy genotyping batch in FinnGen, and first …	European
Liver cirrhosis	-	log odds	Sveinbjornsson, 2022 (PMID: ﻿36280732)	972,707 (n case=4,809; n control=967,898)	NA	NA		European
Alanine aminotransferase	ALT	SD	UKB (IEU GWAS id: ukb-d-30620_irnt)	344136	57.7 (UKB)	53.8 (Neale lab)	Age, sex, age*sex, age2, age2*sex, and first 10 principal component	European
Proton density fat fraction	PDFF	SD	UKB (﻿Sveinbjornsson, 2021, PMID: ﻿36280732)	36116	57.7 (UKB)	54.4 (UKB)	Sex, year of birth, age at measurement (if available), and BMI	European
Liver iron	-	SD	Liu, 2021 (PMID: ﻿34128465)	32858	63.9	51.5	﻿age at imaging visit, age2, sex, imaging centre, scan date, scan time, and genotyping batch as fixed-effect covariates, and genetic relatedness derived from genotyped SNPs as a random effect to control for population structure and relatedness	European
TIBC, total iron-binding capacity; TSAT, transferrin saturation; SD, standard deviation; BMI, body mass index; DIAMANTE, DIAbetes Meta-ANalysis of Trans-Ethnic association studies; MAGIC, the Meta-Analyses of Glucose and Insulin-related traits Consortium. Note: † Note: The pooled standard deviations (SD) are 1.08 μg/L for log(ferritin), 7.76 μmol/L for serum iron, 14.14 μmol/L for TIBC, and 13.25…

## Sheet: Table S4
Table S4. Participant overlap information in the genome-wide associations studies used in this study
Exposure and cohort		Outcome and corhort																			Exposure and cohort		Outcome and corhort
		Ferritin (n=246,139)				Serum iron (n=163,511)			TIBC (n=135,430)			TSAT (n=131,471)			Liver steatosis (n=885,710)								Liver cirrhosis (n=972,707)					ALT (n=344,136)		PDFF(n=36,116)		Liver iron (n=32,858)
		deCODE (n=172,764)	INTERVAL (n=39,648)	DBDS (n=33,727)		deCODE (n=123,314)	INTERVAL (n=40,197)		deCODE (n=95,314)	INTERVAL (n=40,116)		deCODE (n=91,308)	INTERVAL (n=40,163)		UKB (n=up to 408,658)	deCODE (n=up to 49,708)	FinnGen (n=176,899)	INTERMOUNTAIN (n=up to 36567)					UKB (n=up to 408,658)	deCODE (n=up to 49,708)	FinnGen (n=176,899)	INTERMOUNTAIN (n=up to 36567)		UKB (n=344,136)		UKB (n=36,116)		UKB (n=32,858)
Liability to T2D (n=933,970)	deCODE (n=43,984)	0.178696				0.268997			0.324773			0.334553			5.8% (UKB: 2%, deCODE: 5%, others 0%)						Liability to T2D (n=933,970)	deCODE (n=43,984)	5.3% (UKB: 1.8%, deCODE: 5%, others 0%)					0.0212619		0.202597		0.222685
	UKB (n=7,317)																					UKB (n=7,317)
	Other GWAS																					Other GWAS
FG (n=209,605)	MAGIC (n=209,605)	0				0			0			0			0						FG (n=209,605)	MAGIC (n=209,605)	0					0		0		0
FI (n=158,550)	MAGIC (n=158,550)	0				0			0			0			0						FI (n=158,550)	MAGIC (n=158,550)	0					0		0		0
2hGlu (n=64,469)	MAGIC (n=64,469)	0				0			0			0			0						2hGlu (n=64,469)	MAGIC (n=64,469)	0					0		0		0
HbA1c (n=149,006)	MAGIC (n=149,006)	0				0			0			0			0						HbA1c (n=149,006)	MAGIC (n=149,006)	0					0		0		0
Ferritin (n=246,139)	deCODE (n=172,764)														5.6% (deCODE 20%, others 0%)						Ferritin (n=246,139)	deCODE (n=172,764)	5.1% (deCODE: up to 20%, others 0%)					0		0		0
	INTERVAL (n=39,648)																					INTERVAL (n=39,648)
	DBDS (n=33,727)																					DBDS (n=33,727)
Serum iron (n=163,511)	deCODE (n=123,314)														5.6% (deCODE 30%, others 0%)						Serum iron (n=163,511)	deCODE (n=123,314)	5.1% (deCODE: up to 30%, others 0%)					0		0		0
	INTERVAL (n=40,197)																					INTERVAL (n=40,197)
TIBC (n=135,430)	deCODE (n=95,314)														5.6% (deCODE 37%, others 0%)						TIBC (n=135,430)	deCODE (n=95,314)	5.1% (deCODE: up to 37%, others 0%)					0		0		0
	INTERVAL (n=40,116)																					INTERVAL (n=40,116)
TSAT (n=131,471)	deCODE (n=91,308)														5.6% (deCODE 38%, others 0%)						TSAT (n=131,471)	deCODE (n=91,308)	5.1% (deCODE: up to 38%, others 0%)					0		0		0
	INTERVAL (n=40163)																					INTERVAL (n=40163)
Liver iron (n=32,858)	UKB (n=32,858)	0				0			0			0			3.7% (UKB 8.0%, others 0%)						Liver iron (n=32,858)	UKB (n=32,858)	3.4% (UKB 8.0%, others 0%)					0.0954797		0.909791
Liability to T2D, liability to type 2 diabetes; FG, fasting glucose; FI, fasting insulin; 2hGlu, two-hour glucose; HbA1c, hemoglobin A1c; TIBC, total iron-binding capacity; TSAT, transferrin saturation; NAFL, non-alcoholic fatty liver; PDFF, proton density fat fraction; ALT, alanine aminotransferase; deCODE, Icelandic deCODE genetics study; UKB, UK Biobank; MAGIC, the Meta-Analyses of Glucose and…

## Sheet: Table S5
Table S5. The genetic instruments information of type 2 diabetes, glycemic traits, iron homeostasis biomarkers, and liver iron after harmonization.
		Genetic instruments information
Exposure, unit	No. of SNPs	R2	F-statistic	I2GX
Type 2 diabetes	180	0.045*	246	0.987
Glycemic trait
Fasting glucose	66	0.046	154	0.998
Fasting insulin	37	0.013	58	0.98
Two-hour glucose	13	0.013	63	0.981
Hemoglobin A1c	72	0.054	118	0.99
Iron homeostasis biomarkers
Ferritin	59	0.018	77	0.987
Serum iron	27	0.026	161	0.994
Total iron-binding capacity	31	0.036	162	0.994
Transferrin saturation	26	0.036	188	0.995
Liver iron
Liver iron (MRI)	6	0.052	299	0.996
No. of SNPs, number of single nucleotide polymorphisms; R2, variance of exposure explained by genetic variants. * assumed prevalence of type 2 diabetes in European was 0.084 (60/746.4 million)based on World Health Organization website (https://www.who.int/europe/health-topics/diabetes#tab=tab_2, access on 6-Oct-2023).

## Sheet: Table S6
Table S6. Genetic instruments information of liability to type 2 diabetes and glycemic traits as exposures.
	Removed in MR-PRESSO
Exposure	SNP	chr:position (GRCh38/hg38)	EA	OA	EAF	Beta	SE	P value	Liver steatosis				Liver cirrhosis				ALT	PDFF	Liver iron
									UKB	deCODE	FinnGen	INTERMOUNTAIN	UKB	deCODE	FinnGen	INTERMOUNTAIN	UKB	UKB	UKB
Liability to T2D	rs3768321	chr1:39570256	T	G	0.1993	0.084	0.008	4.753e-26	TRUE	TRUE	TRUE	TRUE	TRUE	TRUE	TRUE	TRUE	TRUE	TRUE	TRUE
Liability to T2D	rs58432198	chr1:50790419	T	C	0.1172	-0.0636	0.0103	5.707e-10	TRUE	TRUE	TRUE	TRUE	TRUE	TRUE	TRUE	TRUE	TRUE	TRUE	TRUE
Liability to T2D	rs12140153	chr1:62114219	T	G	0.0953	-0.0645	0.0113	1.17e-08	TRUE	TRUE	TRUE	TRUE	TRUE	TRUE	TRUE	TRUE	TRUE	TRUE	TRUE
Liability to T2D	rs1127215	chr1:116990168	T	C	0.4153	-0.0491	0.0065	3.918e-14	TRUE	FALSE	TRUE	FALSE	TRUE	FALSE	TRUE	FALSE	TRUE	TRUE	TRUE
Liability to T2D	rs320369	chr1:117600895	A	G	0.3232	0.0372	0.0068	4.602e-08	TRUE	TRUE	TRUE	TRUE	TRUE	TRUE	TRUE	TRUE	TRUE	TRUE	TRUE
Liability to T2D	rs1493694	chr1:119984359	T	C	0.1096	0.08	0.0102	3.353e-15	TRUE	TRUE	TRUE	FALSE	TRUE	TRUE	TRUE	FALSE	TRUE	TRUE	TRUE
Liability to T2D	rs490689	chr1:177904706	A	G	0.2002	0.0543	0.008	8.863e-12	TRUE	TRUE	TRUE	TRUE	TRUE	TRUE	TRUE	TRUE	TRUE	TRUE	TRUE
Liability to T2D	rs6687271	chr1:205196194	A	C	0.7521	-0.0402	0.0073	4.136e-08	TRUE	TRUE	TRUE	TRUE	TRUE	TRUE	TRUE	TRUE	TRUE	TRUE	TRUE
Liability to T2D	rs340874	chr1:213985913	T	C	0.449	-0.0678	0.0065	1.555e-25	TRUE	TRUE	TRUE	TRUE	TRUE	TRUE	TRUE	TRUE	TRUE	TRUE	TRUE
Liability to T2D	rs2820441	chr1:219561618	A	C	0.6893	0.0556	0.0069	8.562e-16	TRUE	TRUE	TRUE	TRUE	TRUE	TRUE	TRUE	TRUE	TRUE	TRUE	TRUE
Liability to T2D	rs348330	chr1:229537208	A	G	0.6399	-0.0492	0.0067	2.1e-13	TRUE	TRUE	TRUE	TRUE	TRUE	TRUE	TRUE	TRUE	TRUE	TRUE	TRUE
Liability to T2D	rs62107261	chr2:422144	T	C	0.9541	0.1019	0.0161	2.621e-10	TRUE	TRUE	TRUE	TRUE	TRUE	NA	TRUE	TRUE	TRUE	TRUE	TRUE
Liability to T2D	rs13022337	chr2:632609	A	G	0.1715	-0.0519	0.0088	3.611e-09	TRUE	FALSE	TRUE	TRUE	TRUE	FALSE	TRUE	TRUE	TRUE	TRUE	TRUE
Liability to T2D	rs11680058	chr2:16393401	A	G	0.8648	0.0581	0.0104	2.081e-08	NA	TRUE	TRUE	NA	NA	TRUE	TRUE	NA	TRUE	NA	TRUE
Liability to T2D	rs1260326 (GCKR)	chr2:27508073	T	C	0.3931	-0.0644	0.0066	1.621e-22	TRUE	TRUE	TRUE	TRUE	TRUE	TRUE	TRUE	TRUE	TRUE	TRUE	TRUE
Liability to T2D	rs17030845	chr2:43460740	T	C	0.1007	-0.1191	0.0108	2.349e-28	TRUE	TRUE	TRUE	TRUE	TRUE	TRUE	TRUE	TRUE	TRUE	TRUE	TRUE
Liability to T2D	rs6545714	chr2:59080590	A	G	0.6081	-0.0363	0.0065	2.246e-08	TRUE	TRUE	TRUE	TRUE	TRUE	TRUE	TRUE	TRUE	TRUE	TRUE	TRUE
Liability to T2D	rs243019	chr2:60358671	T	C	0.5359	-0.0588	0.0064	3.372e-20	TRUE	TRUE	TRUE	TRUE	TRUE	TRUE	TRUE	TRUE	TRUE	NA	TRUE
Liability to T2D	rs2080385	chr2:65065628	T	G	0.2489	-0.0551	0.0074	1.244e-13	TRUE	TRUE	TRUE	TRUE	TRUE	TRUE	TRUE	TRUE	TRUE	TRUE	TRUE
Liability to T2D	rs13385171	chr2:65434709	T	C	0.4149	0.0357	0.0065	3.81e-08	TRUE	TRUE	TRUE	TRUE	TRUE	TRUE	TRUE	TRUE	TRUE	TRUE	TRUE
Liability to T2D	rs11688682	chr2:120590036	C	G	0.2721	-0.0581	0.0076	2.928e-14	TRUE	TRUE	TRUE	TRUE	TRUE	TRUE	TRUE	TRUE	TRUE	TRUE	TRUE
Liability to T2D	rs7568172	chr2:157478828	A	G	0.0614	-0.0827	0.0135	9.187e-10	TRUE	TRUE	TRUE	TRUE	TRUE	TRUE	TRUE	TRUE	TRUE	TRUE	TRUE
Liability to T2D	rs7572970	chr2:160280145	A	G	0.2659	-0.0447	0.0072	6.12e-10	TRUE	TRUE	TRUE	TRUE	TRUE	TRUE	TRUE	TRUE	TRUE	TRUE	TRUE
Liability to T2D	rs13389219	chr2:164672366	T	C	0.4014	-0.0605	0.0065	1.165e-20	TRUE	TRUE	TRUE	TRUE	TRUE	TRUE	TRUE	TRUE	TRUE	TRUE	TRUE
Liability to T2D	rs2972144	chr2:226236695	A	G	0.3618	-0.0911	0.0066	2.192e-43	TRUE	TRUE	TRUE	TRUE	TRUE	TRUE	TRUE	TRUE	TRUE	TRUE	TRUE
Liability to T2D	rs11709077	chr3:12295008	A	G	0.1264	-0.104	0.0097	1.255e-26	TRUE	TRUE	TRUE	TRUE	TRUE	TRUE	TRUE	TRUE	TRUE	TRUE	TRUE
Liability to T2D	rs1496653	chr3:23413299	A	G	0.7887	0.0665	0.0079	2.487e-17	TRUE	TRUE	TRUE	TRUE	TRUE	TRUE	TRUE	TRUE	TRUE	TRUE	TRUE
Liability to T2D	rs4688760	chr3:49943163	T	C	0.6828	0.042	0.007	2.136e-09	TRUE	TRUE	TRUE	TRUE	TRUE	TRUE	TRUE	TRUE	TRUE	TRUE	TRUE
Liability to T2D	rs2292662	chr3:63911539	T	C	0.16	-0.0645	0.0088	2.239e-13	TRUE	TRUE	TRUE	TRUE	TRUE	TRUE	TRUE	TRUE	TRUE	TRUE	TRUE
Liability to T2D	rs4368494	chr3:64715711	A	G	0.2976	-0.054	0.007	1.385e-14	TRUE	TRUE	TRUE	TRUE	TRUE	TRUE	TRUE	TRUE	TRUE	TRUE	TRUE
Liability to T2D	rs11708067	chr3:123346931	A	G	0.775	0.0882	0.0077	5.046e-30	TRUE	TRUE	TRUE	TRUE	TRUE	TRUE	TRUE	TRUE	TRUE	TRUE	TRUE
Liability to T2D	rs9873519	chr3:125202613	T	C	0.5384	0.0371	0.0064	6.292e-09	TRUE	TRUE	TRUE	TRUE	TRUE	TRUE	TRUE	TRUE	TRUE	TRUE	TRUE
Liability to T2D	rs62271373	chr3:150348753	A	T	0.0547	0.0882	0.0144	1.033e-09	TRUE	TRUE	TRUE	TRUE	TRUE	TRUE	TRUE	TRUE	TRUE	TRUE	TRUE
Liability to T2D	rs28663084	chr3:152664398	A	G	0.673	-0.0376	0.0068	3.298e-08	TRUE	TRUE	TRUE	TRUE	TRUE	TRUE	TRUE	TRUE	TRUE	TRUE	TRUE
Liability to T2D	rs6444809	chr3:168514635	T	C	0.8723	0.0544	0.0096	1.628e-08	TRUE	TRUE	TRUE	TRUE	TRUE	TRUE	TRUE	TRUE	TRUE	TRUE	TRUE
Liability to T2D	rs8192675	chr3:171007094	T	C	0.7121	0.0659	0.007	5.772e-21	TRUE	TRUE	TRUE	TRUE	TRUE	TRUE	TRUE	TRUE	TRUE	TRUE	TRUE
Liability to T2D	rs7633675	chr3:185792825	T	G	0.6837	-0.1085	0.0068	3.206e-57	TRUE	TRUE	TRUE	TRUE	TRUE	TRUE	TRUE	TRUE	TRUE	TRUE	TRUE
Liability to T2D	rs1468906	chr3:186930328	A	G	0.6442	0.0388	0.0067	7.029e-09	TRUE	TRUE	TRUE	TRUE	TRUE	TRUE	TRUE	TRUE	TRUE	TRUE	TRUE
Liability to T2D	rs4686471	chr3:188023111	T	C	0.3887	-0.0608	0.0066	3.045e-20	TRUE	TRUE	TRUE	TRUE	TRUE	TRUE	TRUE	TRUE	TRUE	TRUE	TRUE
Liability to T2D	rs56187241	chr4:744487	T	C	0.0451	0.1014	0.0157	1.072e-10	TRUE	TRUE	TRUE	TRUE	TRUE	TRUE	TRUE	TRUE	TRUE	TRUE	TRUE
Liability to T2D	rs4865436	chr4:1786403	C	G	0.7004	-0.049	0.0075	8.037e-11	TRUE	FALSE	TRUE	TRUE	TRUE	FALSE	TRUE	TRUE	TRUE	TRUE	TRUE
Liability to T2D	rs10937721	chr4:6305036	C	G	0.5893	0.085	0.0066	5.39e-38	TRUE	FALSE	FALSE	TRUE	TRUE	FALSE	FALSE	TRUE	TRUE	TRUE	TRUE
Liability to T2D	rs7667864	chr4:17810291	A	C	0.2838	-0.0402	0.0071	1.64e-08	TRUE	TRUE	TRUE	TRUE	TRUE	TRUE	TRUE	TRUE	TRUE	TRUE	TRUE
Liability to T2D	rs13130484	chr4:45173674	T	C	0.4296	0.0435	0.0067	8.492e-11	TRUE	TRUE	TRUE	TRUE	TRUE	TRUE	TRUE	TRUE	TRUE	NA	TRUE
Liability to T2D	rs79920718	chr4:82657118	A	G	0.3385	0.0389	0.0067	6.431e-09	NA	NA	TRUE	NA	NA	NA	TRUE	NA	TRUE	NA	NA
Liability to T2D	rs6821438	chr4:94170760	A	G	0.5342	0.0397	0.0064	5.103e-10	TRUE	TRUE	TRUE	TRUE	TRUE	NA	TRUE	TRUE	TRUE	TRUE	TRUE
Liability to T2D	rs10516495	chr4:102978933	A	T	0.3128	-0.0418	0.0069	1.458e-09	TRUE	TRUE	TRUE	TRUE	TRUE	TRUE	TRUE	TRUE	TRUE	TRUE	TRUE
Liability to T2D	rs7669833	chr4:152592217	A	T	0.2951	-0.0572	0.007	3.524e-16	TRUE	TRUE	TRUE	TRUE	TRUE	TRUE	TRUE	TRUE	TRUE	NA	TRUE
Liability to T2D	rs745805	chr4:184796978	A	T	0.82	0.0632	0.0084	4.516e-14	TRUE	TRUE	TRUE	TRUE	TRUE	TRUE	TRUE	TRUE	TRUE	TRUE	TRUE
Liability to T2D	rs6885132	chr5:14767983	C	G	0.9036	0.077	0.011	2.488e-12	TRUE	TRUE	TRUE	TRUE	TRUE	TRUE	TRUE	TRUE	TRUE	TRUE	TRUE
Liability to T2D	rs11958808	chr5:44944988	C	G	0.3999	0.0403	0.0066	9.992e-10	TRUE	TRUE	TRUE	TRUE	TRUE	TRUE	TRUE	TRUE	TRUE	TRUE	TRUE
Liability to T2D	rs702634	chr5:53975590	A	G	0.689	0.0503	0.0069	3.365e-13	TRUE	TRUE	TRUE	TRUE	TRUE	TRUE	TRUE	TRUE	TRUE	TRUE	TRUE
Liability to T2D	rs459193	chr5:56510924	A	G	0.2594	-0.0722	0.0073	6.783e-23	TRUE	TRUE	TRUE	TRUE	TRUE	TRUE	TRUE	TRUE	TRUE	TRUE	TRUE
Liability to T2D	rs34341	chr5:75638184	A	T	0.4259	-0.044	0.0065	1.218e-11	FALSE	FALSE	FALSE	FALSE	FALSE	FALSE	FALSE	FALSE	FALSE	FALSE	FALSE
Liability to T2D	rs7732130	chr5:77139179	A	G	0.6992	-0.0606	0.007	5.693e-18	TRUE	TRUE	TRUE	TRUE	TRUE	TRUE	TRUE	TRUE	TRUE	TRUE	TRUE
Liability to T2D	rs115505614	chr5:103087264	T	C	0.0502	0.1657	0.0149	7.58e-29	TRUE	TRUE	TRUE	TRUE	TRUE	TRUE	TRUE	TRUE	TRUE	TRUE	TRUE
Liability to T2D	rs329122	chr5:134528909	A	G	0.4292	0.0366	0.0065	1.719e-08	TRUE	TRUE	TRUE	TRUE	TRUE	NA	TRUE	TRUE	TRUE	TRUE	TRUE
Liability to T2D	rs648795	chr6:7049207	A	T	0.4146	0.0391	0.0065	1.71e-09	FALSE	TRUE	FALSE	FALSE	FALSE	TRUE	FALSE	FALSE	FALSE	FALSE	FALSE
Liability to T2D	rs9379084	chr6:7231610	A	G	0.1121	-0.0994	0.0106	5.478e-21	TRUE	TRUE	TRUE	TRUE	TRUE	TRUE	TRUE	TRUE	TRUE	TRUE	TRUE
Liability to T2D	rs9368222	chr6:20686765	A	C	0.2717	0.1379	0.0071	1.42e-83	TRUE	TRUE	TRUE	TRUE	TRUE	TRUE	TRUE	TRUE	TRUE	TRUE	TRUE
Liability to T2D	rs3094682	chr6:31296684	A	C	0.1926	-0.0619	0.0082	3.469e-14	TRUE	TRUE	TRUE	TRUE	TRUE	TRUE	TRUE	TRUE	TRUE	TRUE	TRUE
Liability to T2D	rs601945	chr6:32605638	A	G	0.8259	-0.0849	0.0086	4.662e-23	TRUE	TRUE	TRUE	TRUE	TRUE	TRUE	TRUE	TRUE	TRUE	TRUE	TRUE
Liability to T2D	rs6937438	chr6:43847627	A	G	0.7112	-0.0514	0.007	2.352e-13	TRUE	FALSE	TRUE	TRUE	TRUE	FALSE	TRUE	TRUE	TRUE	TRUE	TRUE
Liability to T2D	rs3798519	chr6:50821065	A	C	0.811	-0.0616	0.0082	4.602e-14	TRUE	TRUE	TRUE	TRUE	TRUE	TRUE	TRUE	TRUE	TRUE	TRUE	TRUE
Liability to T2D	rs1665901	chr6:107112196	A	T	0.6576	0.0398	0.0068	4.973e-09	TRUE	TRUE	TRUE	FALSE	TRUE	TRUE	TRUE	FALSE	TRUE	TRUE	TRUE
Liability to T2D	rs11759026	chr6:126470949	A	G	0.768	-0.066	0.0075	2.042e-18	TRUE	TRUE	TRUE	TRUE	TRUE	TRUE	TRUE	TRUE	TRUE	TRUE	TRUE
Liability to T2D	rs1573090	chr6:136981022	T	G	0.5328	0.0458	0.0065	1.722e-12	TRUE	TRUE	TRUE	TRUE	TRUE	TRUE	TRUE	TRUE	TRUE	TRUE	TRUE
Liability to T2D	rs474513	chr6:160349280	A	G	0.5162	0.0399	0.0064	4.178e-10	TRUE	TRUE	TRUE	TRUE	TRUE	TRUE	TRUE	TRUE	TRUE	TRUE	TRUE
Liability to T2D	rs4709746	chr6:163711969	T	C	0.1313	-0.0567	0.0096	3.951e-09	TRUE	TRUE	TRUE	TRUE	TRUE	TRUE	TRUE	TRUE	TRUE	TRUE	TRUE
Liability to T2D	rs17168486	chr7:14858657	T	C	0.1802	0.0672	0.0083	4.5e-16	TRUE	TRUE	TRUE	TRUE	TRUE	TRUE	TRUE	TRUE	TRUE	TRUE	TRUE
Liability to T2D	rs2215383	chr7:15023358	T	C	0.4625	-0.0641	0.0064	1.056e-23	TRUE	TRUE	TRUE	TRUE	TRUE	TRUE	TRUE	TRUE	TRUE	TRUE	TRUE
Liability to T2D	rs1708302	chr7:28159058	T	C	0.4885	-0.0909	0.0064	5.769e-46	TRUE	TRUE	TRUE	TRUE	TRUE	TRUE	TRUE	TRUE	TRUE	TRUE	TRUE
Liability to T2D	rs878521	chr7:44216044	A	G	0.2434	0.0618	0.0074	9.308e-17	TRUE	TRUE	TRUE	TRUE	TRUE	TRUE	TRUE	TRUE	TRUE	TRUE	TRUE
Liability to T2D	rs11496066	chr7:102845807	T	C	0.8173	0.0508	0.0083	8.171e-10	TRUE	TRUE	TRUE	TRUE	TRUE	TRUE	TRUE	TRUE	TRUE	TRUE	TRUE
Liability to T2D	rs1562396	chr7:130773155	A	G	0.6796	-0.0555	0.0069	9.635e-16	TRUE	TRUE	TRUE	TRUE	TRUE	TRUE	TRUE	TRUE	TRUE	TRUE	TRUE
Liability to T2D	rs1117610	chr7:150844101	A	T	0.7737	-0.0423	0.0076	3.125e-08	TRUE	TRUE	TRUE	TRUE	TRUE	TRUE	TRUE	TRUE	TRUE	TRUE	TRUE
Liability to T2D	rs6459737	chr7:157182442	A	G	0.338	-0.0583	0.0067	3.311e-18	TRUE	TRUE	TRUE	TRUE	TRUE	TRUE	TRUE	TRUE	TRUE	TRUE	TRUE
Liability to T2D	rs34990153	chr8:10138879	A	G	0.5601	0.0476	0.0065	2.257e-13	TRUE	FALSE	TRUE	TRUE	TRUE	FALSE	TRUE	TRUE	TRUE	TRUE	TRUE
Liability to T2D	rs12680692	chr8:12760716	A	T	0.3206	0.0413	0.0071	6.602e-09	TRUE	TRUE	TRUE	NA	TRUE	TRUE	TRUE	TRUE	TRUE	TRUE	TRUE
Liability to T2D	rs59147390	chr8:19986368	T	C	0.8922	0.0648	0.0105	6.056e-10	TRUE	TRUE	TRUE	TRUE	TRUE	TRUE	TRUE	TRUE	TRUE	TRUE	TRUE
Liability to T2D	rs508419	chr8:41665473	A	G	0.2356	-0.0811	0.0075	5.433e-27	TRUE	NA	TRUE	FALSE	TRUE	TRUE	TRUE	FALSE	TRUE	TRUE	TRUE
Liability to T2D	rs10097617	chr8:94949398	T	C	0.485	0.0487	0.0064	2.439e-14	TRUE	TRUE	NA	TRUE	TRUE	TRUE	NA	TRUE	TRUE	TRUE	TRUE
Liability to T2D	rs3802177	chr8:117172786	A	G	0.3154	-0.1077	0.0069	9.163e-55	TRUE	TRUE	TRUE	TRUE	TRUE	TRUE	TRUE	TRUE	TRUE	TRUE	TRUE
Liability to T2D	rs17772814	chr8:127699497	A	G	0.0857	-0.0746	0.0125	2.133e-09	TRUE	TRUE	TRUE	NA	TRUE	TRUE	TRUE	NA	TRUE	TRUE	TRUE
Liability to T2D	rs1561927	chr8:128555832	T	C	0.7328	-0.042	0.0072	6.115e-09	TRUE	TRUE	TRUE	TRUE	TRUE	TRUE	TRUE	TRUE	TRUE	TRUE	TRUE
Liability to T2D	rs4977213	chr8:144283538	T	C	0.6281	-0.0507	0.0069	2.187e-13	TRUE	TRUE	TRUE	TRUE	TRUE	TRUE	TRUE	TRUE	TRUE	TRUE	TRUE
Liability to T2D	rs12719778	chr8:144654498	T	C	0.5365	0.0381	0.0065	4.38e-09	TRUE	TRUE	TRUE	TRUE	TRUE	TRUE	TRUE	TRUE	TRUE	TRUE	TRUE
Liability to T2D	rs672271	chr9:3273781	T	C	0.9062	-0.06	0.011	4.825e-08	TRUE	TRUE	TRUE	TRUE	TRUE	TRUE	TRUE	TRUE	TRUE	TRUE	TRUE
Liability to T2D	rs10974438	chr9:4291928	A	C	0.6416	-0.0514	0.0067	1.713e-14	TRUE	TRUE	TRUE	TRUE	TRUE	TRUE	TRUE	TRUE	TRUE	TRUE	TRUE
Liability to T2D	rs62563593	chr9:19065827	A	G	0.6063	-0.0394	0.0065	1.284e-09	TRUE	TRUE	TRUE	TRUE	TRUE	TRUE	TRUE	TRUE	TRUE	TRUE	TRUE
Liability to T2D	rs2383205	chr9:22060936	A	G	0.4015	-0.0533	0.0065	2.199e-16	TRUE	TRUE	TRUE	TRUE	TRUE	TRUE	TRUE	TRUE	TRUE	TRUE	TRUE
Liability to T2D	rs10811660	chr9:22134069	A	G	0.1704	-0.1598	0.0086	2.541e-77	TRUE	TRUE	TRUE	TRUE	TRUE	TRUE	TRUE	TRUE	TRUE	TRUE	TRUE
Liability to T2D	rs1412234	chr9:28410685	T	C	0.6739	-0.0393	0.0068	7.713e-09	TRUE	TRUE	TRUE	TRUE	TRUE	TRUE	TRUE	TRUE	TRUE	TRUE	TRUE
Liability to T2D	rs12001437	chr9:34074478	T	C	0.6309	-0.0402	0.0066	1.099e-09	TRUE	TRUE	TRUE	TRUE	TRUE	TRUE	TRUE	TRUE	TRUE	TRUE	TRUE
Liability to T2D	rs17791513	chr9:79290675	A	G	0.9323	0.1016	0.0132	1.346e-14	TRUE	TRUE	TRUE	TRUE	TRUE	TRUE	TRUE	TRUE	TRUE	TRUE	TRUE
Liability to T2D	rs2796441	chr9:81694033	A	G	0.406	-0.0674	0.0065	2.972e-25	TRUE	TRUE	TRUE	TRUE	TRUE	TRUE	TRUE	TRUE	TRUE	TRUE	TRUE
Liability to T2D	rs55653563	chr9:94239400	A	C	0.7333	0.0435	0.0072	1.731e-09	TRUE	FALSE	TRUE	TRUE	TRUE	FALSE	TRUE	TRUE	TRUE	TRUE	TRUE
Liability to T2D	rs28533815	chr9:136347375	T	C	0.2507	-0.0748	0.008	5.452e-21	NA	TRUE	TRUE	TRUE	NA	TRUE	TRUE	TRUE	TRUE	NA	TRUE
Liability to T2D	rs11257655	chr10:12265895	T	C	0.2169	0.0859	0.0077	1.455e-28	TRUE	TRUE	TRUE	TRUE	TRUE	TRUE	TRUE	TRUE	TRUE	TRUE	TRUE
Liability to T2D	rs2812545	chr10:69579981	A	G	0.5206	0.0413	0.0065	1.99e-10	TRUE	TRUE	TRUE	TRUE	TRUE	TRUE	TRUE	TRUE	TRUE	NA	TRUE
Liability to T2D	rs1381937	chr10:69705078	A	C	0.462	0.0442	0.0064	4.501e-12	TRUE	TRUE	TRUE	TRUE	TRUE	TRUE	TRUE	TRUE	TRUE	TRUE	TRUE
Liability to T2D	rs703972	chr10:79193069	C	G	0.4676	-0.0698	0.0065	5.771e-27	FALSE	FALSE	FALSE	FALSE	FALSE	FALSE	FALSE	FALSE	FALSE	FALSE	FALSE
Liability to T2D	rs10882099	chr10:92700893	T	C	0.5879	0.1095	0.0065	7.726e-64	TRUE	TRUE	TRUE	TRUE	TRUE	TRUE	TRUE	TRUE	TRUE	TRUE	TRUE
Liability to T2D	rs144155527	chr10:112977874	T	C	0.0194	-0.1755	0.0251	2.867e-12	TRUE	TRUE	TRUE	TRUE	TRUE	TRUE	TRUE	TRUE	TRUE	TRUE	TRUE
Liability to T2D	rs34872471	chr10:112994312	T	C	0.708	-0.313	0.007	0	TRUE	TRUE	TRUE	TRUE	TRUE	TRUE	TRUE	TRUE	TRUE	TRUE	TRUE
Liability to T2D	rs4929965	chr11:2176056	A	G	0.3813	0.0668	0.0068	9.669e-23	TRUE	TRUE	TRUE	TRUE	TRUE	TRUE	TRUE	TRUE	TRUE	TRUE	TRUE
Liability to T2D	rs231360	chr11:2671019	T	C	0.3963	0.0576	0.0067	8.269e-18	TRUE	TRUE	TRUE	TRUE	TRUE	TRUE	TRUE	TRUE	TRUE	TRUE	TRUE
Liability to T2D	rs2237895	chr11:2835964	A	C	0.573	-0.0892	0.0066	1.147e-41	TRUE	TRUE	TRUE	TRUE	TRUE	TRUE	TRUE	TRUE	TRUE	TRUE	TRUE
Liability to T2D	rs141521721	chr11:14742282	A	C	0.0233	0.1212	0.0214	1.392e-08	TRUE	TRUE	TRUE	TRUE	TRUE	TRUE	TRUE	TRUE	TRUE	TRUE	TRUE
Liability to T2D	rs5215	chr11:17387083	T	C	0.6272	-0.0706	0.0066	9.848e-27	TRUE	TRUE	TRUE	TRUE	TRUE	TRUE	TRUE	TRUE	TRUE	TRUE	TRUE
Liability to T2D	rs145678014	chr11:32906232	T	G	0.0426	-0.1048	0.0163	1.397e-10	TRUE	TRUE	TRUE	TRUE	TRUE	TRUE	TRUE	TRUE	TRUE	TRUE	TRUE
Liability to T2D	rs2767036	chr11:34960601	A	C	0.7086	-0.0389	0.007	2.936e-08	TRUE	TRUE	TRUE	TRUE	TRUE	TRUE	TRUE	TRUE	TRUE	TRUE	TRUE
Liability to T2D	rs1061810	chr11:43856384	A	C	0.2867	0.0502	0.007	8.305e-13	TRUE	TRUE	TRUE	TRUE	TRUE	TRUE	TRUE	TRUE	TRUE	TRUE	TRUE
Liability to T2D	rs1783541	chr11:65527328	T	C	0.201	0.0608	0.0081	4.647e-14	TRUE	TRUE	TRUE	TRUE	TRUE	TRUE	TRUE	TRUE	TRUE	TRUE	TRUE
Liability to T2D	rs77464186	chr11:72749353	A	C	0.8357	0.1002	0.0087	9.304e-31	TRUE	TRUE	TRUE	TRUE	TRUE	TRUE	TRUE	TRUE	TRUE	TRUE	TRUE
Liability to T2D	rs10830963	chr11:92975544	C	G	0.7208	-0.101	0.0071	1.121e-45	TRUE	TRUE	TRUE	TRUE	TRUE	TRUE	TRUE	TRUE	TRUE	TRUE	TRUE
Liability to T2D	rs3019208	chr11:93328327	A	G	0.6847	0.0397	0.0068	5.431e-09	TRUE	TRUE	TRUE	TRUE	TRUE	NA	TRUE	TRUE	TRUE	TRUE	TRUE
Liability to T2D	rs9665898	chr11:128173771	T	C	0.1361	-0.0525	0.0094	2.528e-08	TRUE	TRUE	TRUE	TRUE	TRUE	TRUE	TRUE	TRUE	TRUE	TRUE	TRUE
Liability to T2D	rs10750397	chr11:128364249	A	G	0.2829	0.0394	0.0071	3.132e-08	TRUE	TRUE	TRUE	TRUE	TRUE	TRUE	TRUE	TRUE	TRUE	TRUE	TRUE
Liability to T2D	rs67232546	chr11:128529043	T	C	0.2047	0.0531	0.008	2.505e-11	TRUE	TRUE	TRUE	TRUE	TRUE	TRUE	TRUE	TRUE	TRUE	TRUE	TRUE
Liability to T2D	rs11063029	chr12:4192135	T	C	0.0581	0.0858	0.0138	5.364e-10	TRUE	TRUE	TRUE	TRUE	TRUE	TRUE	TRUE	TRUE	TRUE	TRUE	TRUE
Liability to T2D	rs11063069	chr12:4265207	A	G	0.7868	-0.056	0.0079	9.941e-13	TRUE	TRUE	TRUE	TRUE	TRUE	TRUE	TRUE	TRUE	TRUE	TRUE	TRUE
Liability to T2D	rs76895963	chr12:4275678	T	G	0.9801	0.4826	0.0275	9.124e-69	NA	TRUE	TRUE	NA	NA	TRUE	TRUE	NA	TRUE	NA	TRUE
Liability to T2D	rs11048456	chr12:26310149	T	C	0.7407	-0.0454	0.0072	3.295e-10	TRUE	TRUE	TRUE	TRUE	TRUE	TRUE	TRUE	TRUE	TRUE	TRUE	TRUE
Liability to T2D	rs7966976	chr12:27810001	A	G	0.1964	-0.0751	0.0081	1.217e-20	TRUE	TRUE	TRUE	TRUE	TRUE	TRUE	TRUE	TRUE	TRUE	TRUE	TRUE
Liability to T2D	rs2258238	chr12:65827280	A	T	0.8963	-0.102	0.0106	5.139e-22	TRUE	TRUE	TRUE	TRUE	TRUE	TRUE	TRUE	TRUE	TRUE	TRUE	TRUE
Liability to T2D	rs1705263	chr12:71129263	A	C	0.4367	-0.0484	0.0064	3.507e-14	TRUE	TRUE	NA	TRUE	TRUE	TRUE	NA	TRUE	TRUE	TRUE	TRUE
Liability to T2D	rs77864822	chr12:97454997	A	G	0.9295	0.0753	0.0129	5.005e-09	TRUE	TRUE	TRUE	TRUE	TRUE	TRUE	TRUE	TRUE	TRUE	TRUE	TRUE
Liability to T2D	rs1426371	chr12:108236003	A	G	0.2659	-0.0517	0.0073	1.738e-12	TRUE	TRUE	TRUE	TRUE	TRUE	TRUE	TRUE	TRUE	TRUE	TRUE	TRUE
Liability to T2D	rs7313918	chr12:117956203	T	C	0.8635	-0.0559	0.0094	2.99e-09	TRUE	TRUE	NA	TRUE	TRUE	TRUE	NA	TRUE	TRUE	NA	TRUE
Liability to T2D	rs56348580	chr12:120994314	C	G	0.3082	-0.0617	0.0069	4.313e-19	TRUE	FALSE	TRUE	TRUE	TRUE	FALSE	TRUE	TRUE	TRUE	TRUE	TRUE
Liability to T2D	rs35318451	chr12:132491898	A	G	0.331	0.0478	0.007	9.498e-12	TRUE	TRUE	TRUE	TRUE	TRUE	TRUE	TRUE	TRUE	TRUE	TRUE	TRUE
Liability to T2D	rs11842871	chr13:30468315	T	G	0.2669	-0.04	0.0073	4.825e-08	TRUE	TRUE	TRUE	FALSE	TRUE	TRUE	TRUE	FALSE	TRUE	TRUE	TRUE
Liability to T2D	rs576674	chr13:32980164	A	G	0.8313	-0.0538	0.0086	3.697e-10	TRUE	TRUE	TRUE	TRUE	TRUE	TRUE	TRUE	TRUE	TRUE	TRUE	TRUE
Liability to T2D	rs9563615	chr13:58503272	A	T	0.7092	0.0408	0.0072	1.628e-08	TRUE	FALSE	NA	TRUE	TRUE	FALSE	NA	TRUE	TRUE	TRUE	TRUE
Liability to T2D	rs1359790	chr13:80143021	A	G	0.2791	-0.0817	0.0071	1.76e-30	TRUE	TRUE	TRUE	TRUE	TRUE	TRUE	TRUE	TRUE	TRUE	TRUE	TRUE
Liability to T2D	rs7325671	chr13:108145488	T	C	0.1264	0.0545	0.0096	1.533e-08	TRUE	TRUE	NA	TRUE	TRUE	TRUE	NA	TRUE	TRUE	TRUE	TRUE
Liability to T2D	rs17122772	chr14:22819726	C	G	0.7736	-0.0428	0.0077	3.313e-08	TRUE	TRUE	TRUE	TRUE	TRUE	TRUE	TRUE	TRUE	TRUE	TRUE	TRUE
Liability to T2D	rs17522122	chr14:32833676	T	G	0.474	0.0356	0.0064	2.49e-08	TRUE	TRUE	TRUE	TRUE	TRUE	TRUE	TRUE	TRUE	TRUE	TRUE	TRUE
Liability to T2D	rs8008910	chr14:79477756	A	G	0.2192	0.0554	0.0076	4.223e-13	TRUE	TRUE	TRUE	TRUE	TRUE	TRUE	TRUE	TRUE	TRUE	TRUE	TRUE
Liability to T2D	rs2896177	chr14:91501969	A	G	0.5413	-0.0367	0.0064	9.128e-09	TRUE	TRUE	TRUE	TRUE	TRUE	TRUE	TRUE	TRUE	TRUE	TRUE	TRUE
Liability to T2D	rs3783394	chr14:103392336	A	G	0.3477	-0.038	0.0067	1.421e-08	TRUE	TRUE	TRUE	TRUE	TRUE	TRUE	TRUE	TRUE	TRUE	TRUE	TRUE
Liability to T2D	rs34715063	chr15:38580914	T	C	0.8778	-0.0772	0.0099	8.403e-15	TRUE	TRUE	TRUE	TRUE	TRUE	TRUE	TRUE	NA	TRUE	TRUE	TRUE
Liability to T2D	rs2277536	chr15:41565105	T	C	0.7011	-0.0429	0.007	9.631e-10	TRUE	TRUE	TRUE	TRUE	TRUE	TRUE	TRUE	TRUE	TRUE	NA	TRUE
Liability to T2D	rs11856307	chr15:62106894	A	C	0.5706	0.047	0.0065	4.481e-13	TRUE	TRUE	TRUE	TRUE	TRUE	TRUE	TRUE	TRUE	TRUE	TRUE	TRUE
Liability to T2D	rs7178762	chr15:63579093	T	C	0.5364	-0.0387	0.0064	1.367e-09	TRUE	TRUE	TRUE	TRUE	TRUE	TRUE	TRUE	TRUE	TRUE	TRUE	TRUE
Liability to T2D	rs12910361	chr15:77489993	A	G	0.2926	-0.0814	0.007	3.951e-31	TRUE	TRUE	TRUE	TRUE	TRUE	TRUE	TRUE	TRUE	TRUE	TRUE	TRUE
Liability to T2D	rs2351707	chr15:89840813	T	C	0.7178	-0.0644	0.007	4.301e-20	TRUE	TRUE	TRUE	TRUE	TRUE	TRUE	TRUE	TRUE	TRUE	TRUE	TRUE
Liability to T2D	rs2290202	chr15:90969037	T	G	0.1393	0.0666	0.0092	4.892e-13	TRUE	TRUE	TRUE	TRUE	TRUE	TRUE	TRUE	TRUE	TRUE	TRUE	TRUE
Liability to T2D	rs6600191	chr16:245796	T	C	0.8246	0.0587	0.0085	4.471e-12	TRUE	TRUE	TRUE	FALSE	TRUE	TRUE	TRUE	FALSE	TRUE	TRUE	TRUE
Liability to T2D	rs12325539	chr16:30022312	T	C	0.5998	-0.041	0.0065	2.686e-10	TRUE	TRUE	NA	TRUE	TRUE	TRUE	NA	TRUE	TRUE	TRUE	TRUE
Liability to T2D	rs55872725	chr16:53775211	T	C	0.4175	0.122	0.0065	8.509e-79	TRUE	TRUE	TRUE	TRUE	TRUE	TRUE	TRUE	TRUE	TRUE	TRUE	TRUE
Liability to T2D	rs13330951	chr16:69529939	A	G	0.5043	0.0361	0.0064	1.584e-08	TRUE	TRUE	TRUE	TRUE	TRUE	TRUE	TRUE	TRUE	TRUE	TRUE	TRUE
Liability to T2D	rs72802358	chr16:75209759	C	G	0.1032	-0.1135	0.0107	2.215e-26	TRUE	TRUE	TRUE	FALSE	TRUE	TRUE	TRUE	FALSE	TRUE	TRUE	TRUE
Liability to T2D	rs2925979	chr16:81501185	T	C	0.2987	0.0546	0.007	7.068e-15	TRUE	TRUE	TRUE	TRUE	TRUE	TRUE	TRUE	TRUE	TRUE	TRUE	TRUE
Liability to T2D	rs12920022	chr16:89497647	A	T	0.1582	0.0528	0.0092	1.001e-08	TRUE	FALSE	NA	FALSE	TRUE	FALSE	NA	FALSE	TRUE	TRUE	TRUE
Liability to T2D	rs8071043	chr17:4085157	T	C	0.6738	-0.0523	0.0068	1.533e-14	TRUE	TRUE	TRUE	TRUE	TRUE	TRUE	TRUE	TRUE	TRUE	TRUE	TRUE
Liability to T2D	rs4925109	chr17:17758488	A	G	0.3177	0.0476	0.0069	5.65e-12	TRUE	TRUE	TRUE	TRUE	TRUE	TRUE	TRUE	TRUE	TRUE	TRUE	TRUE
Liability to T2D	rs2107133	chr17:37704890	A	G	0.8727	0.0643	0.0097	4.017e-11	TRUE	TRUE	TRUE	TRUE	TRUE	TRUE	TRUE	TRUE	TRUE	TRUE	TRUE
Liability to T2D	rs10908278	chr17:37739961	A	T	0.5174	-0.0749	0.0067	5.254e-29	NA	FALSE	NA	FALSE	NA	FALSE	NA	FALSE	FALSE	NA	FALSE
Liability to T2D	rs2062213	chr17:42414732	C	G	0.924	-0.0743	0.012	6.799e-10	TRUE	TRUE	TRUE	TRUE	TRUE	TRUE	TRUE	TRUE	TRUE	TRUE	TRUE
Liability to T2D	rs35895680	chr17:48982960	A	C	0.323	-0.0554	0.0069	1.084e-15	TRUE	TRUE	TRUE	TRUE	TRUE	TRUE	TRUE	TRUE	TRUE	NA	TRUE
Liability to T2D	rs58642235	chr17:64125329	T	C	0.8612	-0.0566	0.0094	1.896e-09	TRUE	TRUE	TRUE	TRUE	TRUE	TRUE	TRUE	TRUE	TRUE	TRUE	TRUE
Liability to T2D	rs61676547	chr17:67896391	C	G	0.1937	0.0525	0.0081	7.417e-11	TRUE	TRUE	TRUE	TRUE	TRUE	TRUE	TRUE	TRUE	TRUE	NA	TRUE
Liability to T2D	rs7240767	chr18:7070643	T	C	0.626	-0.0372	0.0066	1.705e-08	TRUE	TRUE	TRUE	TRUE	TRUE	TRUE	TRUE	TRUE	TRUE	TRUE	TRUE
Liability to T2D	rs1431841	chr18:42507133	T	G	0.2113	0.0429	0.0077	3.078e-08	TRUE	TRUE	TRUE	TRUE	TRUE	TRUE	TRUE	TRUE	TRUE	TRUE	TRUE
Liability to T2D	rs1517037	chr18:59211042	T	C	0.1935	-0.0451	0.0082	3.345e-08	TRUE	TRUE	TRUE	TRUE	TRUE	TRUE	TRUE	TRUE	TRUE	TRUE	TRUE
Liability to T2D	rs8097210	chr18:60189902	T	G	0.7325	-0.0537	0.0072	1.061e-13	TRUE	TRUE	TRUE	TRUE	TRUE	TRUE	TRUE	TRUE	TRUE	TRUE	TRUE
Liability to T2D	rs4804833	chr19:7905750	A	G	0.3912	0.048	0.0066	3.417e-13	TRUE	TRUE	TRUE	TRUE	TRUE	TRUE	TRUE	TRUE	TRUE	TRUE	TRUE
Liability to T2D	rs10419627	chr19:12925863	A	G	0.591	0.0431	0.0065	3.15e-11	TRUE	FALSE	TRUE	TRUE	TRUE	FALSE	TRUE	TRUE	TRUE	TRUE	TRUE
Liability to T2D	rs739846 (SUGP1)	chr19:19308262	A	G	0.0761	0.0877	0.0119	2.02e-13	TRUE	TRUE	TRUE	TRUE	TRUE	TRUE	TRUE	TRUE	TRUE	TRUE	TRUE
Liability to T2D	rs3786900	chr19:33406243	A	G	0.7307	0.0434	0.0072	1.886e-09	TRUE	TRUE	TRUE	TRUE	TRUE	TRUE	TRUE	TRUE	TRUE	TRUE	TRUE
Liability to T2D	rs429358 (APOE)	chr19:44908684	T	C	0.8473	0.0746	0.0091	2.621e-16	TRUE	TRUE	TRUE	TRUE	TRUE	TRUE	TRUE	TRUE	TRUE	TRUE	TRUE
Liability to T2D	rs10406431	chr19:45653761	A	G	0.5626	0.0603	0.0065	1.557e-20	TRUE	TRUE	TRUE	TRUE	TRUE	TRUE	TRUE	TRUE	TRUE	TRUE	TRUE
Liability to T2D	rs9304665	chr19:47099320	A	T	0.7595	0.0418	0.0076	4.529e-08	TRUE	TRUE	TRUE	TRUE	TRUE	TRUE	TRUE	TRUE	TRUE	TRUE	TRUE
Liability to T2D	rs17744783	chr20:21479795	A	T	0.1073	0.0577	0.0103	1.873e-08	TRUE	TRUE	TRUE	TRUE	TRUE	TRUE	TRUE	TRUE	TRUE	TRUE	TRUE
Liability to T2D	rs1007090	chr20:33995065	T	C	0.3316	-0.044	0.0068	1.012e-10	TRUE	TRUE	TRUE	TRUE	TRUE	TRUE	TRUE	TRUE	TRUE	TRUE	TRUE
Liability to T2D	rs1800961	chr20:44413724	T	C	0.0349	0.1602	0.0175	5.095e-20	TRUE	TRUE	TRUE	TRUE	TRUE	TRUE	TRUE	TRUE	TRUE	TRUE	TRUE
Liability to T2D	rs1999536	chr20:46953138	C	G	0.5732	-0.0404	0.0065	4.863e-10	FALSE	FALSE	FALSE	FALSE	FALSE	FALSE	FALSE	FALSE	FALSE	FALSE	FALSE
Liability to T2D	rs11699802	chr20:50215598	T	C	0.4649	-0.0443	0.0065	8.838e-12	TRUE	TRUE	TRUE	TRUE	TRUE	TRUE	TRUE	TRUE	TRUE	TRUE	TRUE
Liability to T2D	rs4812034	chr20:58822511	T	G	0.5465	0.0416	0.0064	7.347e-11	TRUE	TRUE	TRUE	TRUE	TRUE	TRUE	TRUE	TRUE	TRUE	TRUE	TRUE
Liability to T2D	rs2023681	chr22:30203573	A	G	0.087	-0.0826	0.0115	7.399e-13	TRUE	TRUE	TRUE	TRUE	TRUE	TRUE	TRUE	TRUE	TRUE	TRUE	TRUE
Liability to T2D	rs5758223	chr22:41093916	A	G	0.7134	0.0401	0.0071	1.779e-08	TRUE	TRUE	TRUE	TRUE	TRUE	TRUE	TRUE	TRUE	TRUE	TRUE	TRUE
Liability to T2D	rs36138276	chr22:49983919	A	G	0.4992	-0.0431	0.0066	6.403e-11	TRUE	TRUE	TRUE	TRUE	NA	TRUE	TRUE	TRUE	TRUE	TRUE	TRUE
Liability to T2D	rs505922 (ABO)	chr9:133273813	T	C	0.6634	-0.0473	0.0068	3.65e-12	Excluded	Excluded	Excluded	Excluded	Excluded	Excluded	Excluded	Excluded	Excluded	Excluded	Excluded
FG	rs6662924	chr1:100428863	A	C	0.198	0.0143	0.0023	3.341e-10	TRUE	TRUE	TRUE	TRUE	TRUE	TRUE	TRUE	TRUE	TRUE	TRUE	TRUE
FG	rs78132593	chr1:150895626	A	C	0.203	-0.0147	0.0022	2.598e-10	TRUE	TRUE	TRUE	FALSE	TRUE	TRUE	TRUE	FALSE	TRUE	TRUE	TRUE
FG	rs2075423	chr1:213981376	T	G	0.376	-0.0161	0.0017	3.183e-21	TRUE	TRUE	TRUE	TRUE	TRUE	TRUE	TRUE	TRUE	TRUE	TRUE	TRUE
FG	rs348330	chr1:229537208	A	G	0.631	-0.0122	0.002	3.036e-10	TRUE	TRUE	TRUE	TRUE	TRUE	TRUE	TRUE	TRUE	TRUE	TRUE	TRUE
FG	rs180935712	chr2:168824915	A	G	0.011	0.057	0.0082	2.115e-11	TRUE	TRUE	TRUE	TRUE	TRUE	TRUE	TRUE	TRUE	TRUE	TRUE	TRUE
FG	rs140809953	chr2:168825144	A	G	0.024	0.0369	0.0073	2.112e-08	TRUE	TRUE	TRUE	TRUE	TRUE	TRUE	TRUE	TRUE	TRUE	TRUE	TRUE
FG	rs573225	chr2:168901031	A	G	0.673	0.0693	0.0017	0	TRUE	TRUE	TRUE	TRUE	TRUE	TRUE	TRUE	TRUE	TRUE	TRUE	TRUE
FG	rs13389076	chr2:168933002	A	G	0.034	0.0609	0.0049	1.724e-36	TRUE	TRUE	TRUE	TRUE	TRUE	TRUE	TRUE	TRUE	TRUE	TRUE	TRUE
FG	rs1057394	chr2:27101168	A	G	0.625	-0.0124	0.0018	1.911e-12	TRUE	TRUE	TRUE	TRUE	TRUE	TRUE	TRUE	TRUE	TRUE	TRUE	TRUE
FG	rs1260326 (GCKR)	chr2:27508073	T	C	0.413	-0.0282	0.0017	4.481e-65	TRUE	TRUE	TRUE	TRUE	TRUE	TRUE	TRUE	TRUE	TRUE	TRUE	TRUE
FG	rs111884754	chr2:43548170	A	C	0.055	-0.0248	0.0035	7.814e-15	TRUE	TRUE	TRUE	TRUE	TRUE	TRUE	TRUE	TRUE	TRUE	TRUE	TRUE
FG	rs189548	chr2:54713975	A	G	0.723	-0.0123	0.002	2.811e-09	TRUE	TRUE	TRUE	TRUE	TRUE	TRUE	TRUE	TRUE	TRUE	TRUE	TRUE
FG	rs11708067	chr3:123346931	A	G	0.823	0.0281	0.002	1.626e-43	TRUE	TRUE	TRUE	TRUE	TRUE	TRUE	TRUE	TRUE	TRUE	TRUE	TRUE
FG	rs16851397	chr3:141415976	A	G	0.955	0.0327	0.0042	1.26e-12	TRUE	TRUE	TRUE	TRUE	TRUE	TRUE	TRUE	TRUE	TRUE	TRUE	TRUE
FG	rs17437560	chr3:152462540	T	C	0.11	-0.0175	0.0032	3.331e-08	TRUE	TRUE	TRUE	TRUE	TRUE	TRUE	TRUE	TRUE	TRUE	TRUE	TRUE
FG	rs1604038	chr3:170991404	T	C	0.288	-0.0198	0.0018	4.468e-28	TRUE	TRUE	TRUE	TRUE	TRUE	TRUE	TRUE	TRUE	TRUE	TRUE	TRUE
FG	rs6808574	chr3:188022735	T	C	0.394	-0.0127	0.0017	7.209e-14	TRUE	TRUE	TRUE	TRUE	TRUE	TRUE	TRUE	TRUE	TRUE	TRUE	TRUE
FG	rs4862423	chr4:184805394	T	C	0.401	0.0123	0.0019	4.447e-10	TRUE	TRUE	TRUE	TRUE	TRUE	TRUE	TRUE	TRUE	TRUE	TRUE	TRUE
FG	rs157512	chr5:56513300	T	C	0.73	0.0134	0.0021	5.426e-10	TRUE	TRUE	TRUE	TRUE	TRUE	TRUE	TRUE	TRUE	TRUE	TRUE	TRUE
FG	rs7708285	chr5:77130042	A	G	0.686	-0.0133	0.0019	1.253e-09	TRUE	TRUE	TRUE	TRUE	TRUE	TRUE	TRUE	TRUE	TRUE	TRUE	TRUE
FG	rs1820176	chr5:96360881	T	C	0.704	0.0247	0.002	1.905e-34	TRUE	TRUE	TRUE	TRUE	TRUE	TRUE	TRUE	TRUE	TRUE	TRUE	TRUE
FG	rs12055786	chr6:153109990	T	C	0.384	0.012	0.0017	1.166e-11	TRUE	TRUE	TRUE	TRUE	TRUE	TRUE	TRUE	TRUE	TRUE	TRUE	TRUE
FG	rs9348441	chr6:20680447	A	T	0.272	0.0176	0.0018	4.402e-20	TRUE	TRUE	TRUE	TRUE	TRUE	TRUE	TRUE	TRUE	TRUE	TRUE	TRUE
FG	rs10305457	chr6:39066319	T	C	0.065	0.0235	0.0032	1.209e-14	TRUE	TRUE	TRUE	TRUE	TRUE	TRUE	TRUE	TRUE	TRUE	TRUE	TRUE
FG	rs3778321	chr6:7250037	A	G	0.176	-0.0186	0.0021	3.157e-17	TRUE	TRUE	TRUE	TRUE	TRUE	TRUE	TRUE	TRUE	TRUE	NA	TRUE
FG	rs17168486	chr7:14858657	T	C	0.176	0.028	0.0021	4.17e-36	TRUE	TRUE	TRUE	TRUE	TRUE	TRUE	TRUE	TRUE	TRUE	TRUE	TRUE
FG	rs10487796	chr7:15023805	A	T	0.484	-0.0261	0.0016	4.619e-52	FALSE	FALSE	FALSE	FALSE	FALSE	FALSE	FALSE	FALSE	FALSE	FALSE	FALSE
FG	rs2979422	chr7:44122756	T	C	0.869	-0.0243	0.0024	3.846e-26	TRUE	TRUE	TRUE	TRUE	TRUE	TRUE	TRUE	TRUE	TRUE	TRUE	TRUE
FG	rs878521	chr7:44216044	A	G	0.249	0.0549	0.002	2.65e-174	TRUE	TRUE	TRUE	TRUE	TRUE	TRUE	TRUE	TRUE	TRUE	TRUE	TRUE
FG	rs58925536	chr7:76025256	T	C	0.032	0.0306	0.0053	5.821e-09	TRUE	TRUE	NA	TRUE	TRUE	TRUE	NA	TRUE	TRUE	TRUE	TRUE
FG	rs194518	chr7:90223835	A	G	0.52	0.0102	0.0018	8.757e-09	TRUE	TRUE	TRUE	TRUE	TRUE	TRUE	TRUE	TRUE	TRUE	NA	TRUE
FG	rs9650069	chr8:117191781	T	C	0.284	-0.0286	0.0018	8.306e-58	TRUE	TRUE	TRUE	TRUE	TRUE	TRUE	TRUE	TRUE	TRUE	TRUE	TRUE
FG	rs12541643	chr8:80164639	T	C	0.479	0.0118	0.0019	4.511e-09	TRUE	TRUE	TRUE	TRUE	TRUE	TRUE	TRUE	TRUE	TRUE	TRUE	TRUE
FG	rs7012637	chr8:9315699	A	G	0.47	-0.018	0.0017	9.746e-25	TRUE	TRUE	TRUE	TRUE	TRUE	TRUE	TRUE	TRUE	TRUE	TRUE	TRUE
FG	rs896854	chr8:94948283	T	C	0.458	0.0099	0.0016	5.612e-09	TRUE	TRUE	TRUE	TRUE	TRUE	TRUE	TRUE	TRUE	TRUE	TRUE	TRUE
FG	rs16913693	chr9:108918079	T	G	0.971	0.0394	0.0049	2.82e-16	TRUE	TRUE	TRUE	TRUE	TRUE	TRUE	TRUE	TRUE	TRUE	TRUE	TRUE
FG	rs507666 (ABO)	chr9:133273983	A	G	0.189	0.0164	0.0021	6.992e-17	Excluded	Excluded	Excluded	Excluded	Excluded	Excluded	Excluded	Excluded	Excluded	Excluded	Excluded
FG	rs3829109	chr9:136362314	A	G	0.276	-0.0163	0.002	1.087e-15	TRUE	TRUE	TRUE	TRUE	TRUE	TRUE	TRUE	TRUE	TRUE	TRUE	TRUE
FG	rs10811660	chr9:22134069	A	G	0.165	-0.0223	0.0022	7.938e-25	TRUE	TRUE	TRUE	TRUE	TRUE	TRUE	TRUE	TRUE	TRUE	TRUE	TRUE
FG	rs10974438	chr9:4291928	A	C	0.62	-0.0198	0.0017	9.848e-31	TRUE	TRUE	TRUE	TRUE	TRUE	TRUE	TRUE	TRUE	TRUE	TRUE	TRUE
FG	rs12784552	chr10:111276596	A	G	0.924	0.0329	0.003	2.863e-31	TRUE	TRUE	TRUE	TRUE	TRUE	TRUE	TRUE	TRUE	TRUE	TRUE	TRUE
FG	rs7903146	chr10:112998590	T	C	0.307	0.0259	0.0019	1.995e-35	TRUE	TRUE	TRUE	TRUE	TRUE	TRUE	TRUE	TRUE	TRUE	TRUE	TRUE
FG	rs2839671	chr10:26216893	A	G	0.164	-0.016	0.0022	8.379e-14	TRUE	TRUE	TRUE	TRUE	TRUE	TRUE	TRUE	TRUE	TRUE	TRUE	TRUE
FG	rs7095788	chr10:93624395	T	C	0.358	-0.0106	0.0018	1.976e-09	TRUE	TRUE	TRUE	TRUE	TRUE	TRUE	TRUE	TRUE	TRUE	TRUE	TRUE
FG	rs3842753	chr11:2159830	T	G	0.28	0.0134	0.0022	2.841e-09	TRUE	TRUE	TRUE	TRUE	TRUE	TRUE	TRUE	TRUE	TRUE	TRUE	TRUE
FG	rs10838524	chr11:45848626	A	G	0.48	0.0238	0.0016	1.559e-40	NA	TRUE	TRUE	TRUE	TRUE	TRUE	TRUE	TRUE	TRUE	TRUE	TRUE
FG	rs10838693	chr11:47329002	C	G	0.314	0.0177	0.0018	3.442e-23	TRUE	TRUE	TRUE	TRUE	NA	TRUE	TRUE	TRUE	TRUE	TRUE	TRUE
FG	rs174583	chr11:61842278	T	C	0.375	-0.0168	0.0017	3.371e-22	TRUE	TRUE	TRUE	TRUE	TRUE	TRUE	TRUE	TRUE	TRUE	TRUE	TRUE
FG	rs11603349	chr11:72749649	T	C	0.832	0.0236	0.0022	3.116e-25	TRUE	TRUE	TRUE	TRUE	TRUE	TRUE	TRUE	TRUE	TRUE	TRUE	TRUE
FG	rs10830963	chr11:92975544	C	G	0.714	-0.0772	0.0019	1.43E-321	TRUE	TRUE	TRUE	TRUE	TRUE	TRUE	TRUE	TRUE	TRUE	TRUE	TRUE
FG	rs6489811	chr12:121455823	A	G	0.488	-0.011	0.0018	3.267e-09	TRUE	TRUE	TRUE	TRUE	TRUE	TRUE	TRUE	TRUE	TRUE	TRUE	TRUE
FG	rs11610045	chr12:132487182	A	G	0.454	0.0144	0.0019	3.26e-13	TRUE	TRUE	TRUE	TRUE	TRUE	TRUE	TRUE	TRUE	TRUE	TRUE	TRUE
FG	rs2657879	chr12:56471554	A	G	0.798	-0.0119	0.0022	7.334e-09	TRUE	TRUE	TRUE	TRUE	TRUE	TRUE	TRUE	TRUE	TRUE	TRUE	TRUE
FG	rs4760278	chr12:57377370	A	C	0.181	-0.011	0.002	3.331e-08	TRUE	TRUE	TRUE	TRUE	TRUE	TRUE	TRUE	TRUE	TRUE	TRUE	TRUE
FG	rs6538804	chr12:97455132	C	G	0.623	0.0142	0.0019	9.413e-14	TRUE	FALSE	TRUE	TRUE	TRUE	FALSE	TRUE	TRUE	TRUE	TRUE	TRUE
FG	rs11619319	chr13:27913462	A	G	0.766	-0.0173	0.002	3.412e-20	TRUE	NA	TRUE	TRUE	TRUE	TRUE	TRUE	TRUE	TRUE	TRUE	TRUE
FG	rs12888855	chr14:100364481	A	C	0.189	-0.0135	0.002	6.019e-12	TRUE	TRUE	TRUE	TRUE	TRUE	TRUE	TRUE	TRUE	TRUE	NA	TRUE
FG	rs35889227	chr14:89589124	T	G	0.617	-0.013	0.0019	3.365e-10	TRUE	TRUE	TRUE	TRUE	TRUE	TRUE	TRUE	TRUE	TRUE	TRUE	TRUE
FG	rs17270243	chr15:60570301	A	G	0.76	-0.0104	0.0021	3.616e-08	TRUE	TRUE	TRUE	TRUE	TRUE	TRUE	TRUE	TRUE	TRUE	TRUE	TRUE
FG	rs7163757	chr15:62099409	T	C	0.433	-0.0217	0.0016	2.641e-36	TRUE	TRUE	TRUE	TRUE	TRUE	TRUE	TRUE	TRUE	TRUE	TRUE	TRUE
FG	rs12898997	chr15:74798008	T	C	0.598	-0.0098	0.0017	4.641e-09	TRUE	TRUE	TRUE	TRUE	TRUE	TRUE	TRUE	TRUE	TRUE	NA	TRUE
FG	rs7178572	chr15:77454848	A	G	0.321	-0.0121	0.0018	7.086e-10	TRUE	TRUE	TRUE	TRUE	TRUE	TRUE	TRUE	TRUE	TRUE	TRUE	TRUE
FG	rs6598541	chr15:98727906	A	G	0.352	0.0114	0.0017	4.124e-12	TRUE	TRUE	TRUE	TRUE	TRUE	TRUE	TRUE	TRUE	TRUE	TRUE	TRUE
FG	rs2238435	chr16:3964281	C	G	0.381	0.0112	0.0019	3.824e-09	TRUE	TRUE	FALSE	TRUE	TRUE	TRUE	FALSE	TRUE	TRUE	TRUE	TRUE
FG	rs7256920	chr19:45699825	A	G	0.491	-0.0104	0.0018	2.752e-09	TRUE	TRUE	TRUE	TRUE	TRUE	TRUE	TRUE	TRUE	TRUE	TRUE	TRUE
FG	rs6113722	chr20:22576461	A	G	0.066	-0.0424	0.0044	7.66e-25	TRUE	TRUE	TRUE	TRUE	TRUE	TRUE	TRUE	TRUE	TRUE	TRUE	TRUE
FG	rs17265513	chr20:41203988	T	C	0.796	-0.0158	0.0021	5.102e-14	TRUE	TRUE	TRUE	FALSE	TRUE	TRUE	TRUE	FALSE	TRUE	TRUE	TRUE
FG	rs39713	chr22:29947197	T	C	0.062	-0.0169	0.0031	1.767e-08	TRUE	TRUE	TRUE	TRUE	TRUE	TRUE	TRUE	TRUE	TRUE	TRUE	TRUE
FI	rs6674544	chr1:219455631	A	G	0.574	0.0177	0.002	6.973e-21	TRUE	FALSE	TRUE	FALSE	TRUE	FALSE	TRUE	FALSE	TRUE	TRUE	TRUE
FI	rs13389219	chr2:164672366	T	C	0.409	-0.0199	0.0019	5.838e-28	TRUE	TRUE	TRUE	TRUE	TRUE	TRUE	TRUE	TRUE	TRUE	TRUE	TRUE
FI	rs2943646	chr2:226234818	A	G	0.377	-0.025	0.0019	8.473e-39	TRUE	TRUE	TRUE	TRUE	TRUE	TRUE	TRUE	TRUE	TRUE	TRUE	TRUE
FI	rs1260326 (GCKR)	chr2:27508073	T	C	0.413	-0.0231	0.0019	8.418e-38	TRUE	TRUE	TRUE	TRUE	TRUE	TRUE	TRUE	TRUE	TRUE	TRUE	TRUE
FI	rs5017305	chr2:630902	A	T	0.236	0.0137	0.0026	1.067e-08	TRUE	TRUE	TRUE	TRUE	TRUE	TRUE	TRUE	TRUE	TRUE	TRUE	TRUE
FI	rs17036126	chr3:12246363	T	C	0.129	0.0209	0.003	1.279e-10	TRUE	TRUE	TRUE	TRUE	TRUE	TRUE	TRUE	TRUE	TRUE	TRUE	TRUE
FI	rs11708067	chr3:123346931	A	G	0.823	-0.0135	0.0023	1.299e-09	TRUE	TRUE	TRUE	TRUE	TRUE	TRUE	TRUE	TRUE	TRUE	TRUE	TRUE
FI	rs35000407	chr3:12310022	T	G	0.883	0.0258	0.0028	1.504e-21	TRUE	TRUE	TRUE	TRUE	TRUE	TRUE	TRUE	TRUE	TRUE	TRUE	TRUE
FI	rs62271373	chr3:150348753	A	T	0.059	0.0256	0.0048	1.596e-08	TRUE	TRUE	TRUE	TRUE	TRUE	TRUE	TRUE	TRUE	TRUE	TRUE	TRUE
FI	rs10865959	chr3:49853569	C	G	0.3	0.0138	0.0022	1.992e-08	TRUE	TRUE	TRUE	FALSE	TRUE	TRUE	TRUE	NA	TRUE	TRUE	TRUE
FI	rs17331151	chr3:52810518	T	C	0.106	-0.0162	0.0031	1.524e-08	TRUE	TRUE	TRUE	TRUE	TRUE	TRUE	TRUE	TRUE	TRUE	TRUE	TRUE
FI	rs9884482	chr4:105160479	T	C	0.608	-0.0125	0.0019	2.879e-11	TRUE	TRUE	TRUE	TRUE	TRUE	TRUE	TRUE	TRUE	TRUE	TRUE	TRUE
FI	rs11727676	chr4:144737912	T	C	0.916	-0.0203	0.0039	2.898e-08	TRUE	TRUE	TRUE	TRUE	TRUE	TRUE	TRUE	TRUE	TRUE	TRUE	TRUE
FI	rs6855363	chr4:156749385	T	C	0.653	0.0125	0.002	4.039e-08	TRUE	TRUE	TRUE	TRUE	TRUE	TRUE	TRUE	TRUE	TRUE	TRUE	TRUE
FI	rs3775380	chr4:88818657	A	G	0.5	-0.0119	0.0018	1.477e-11	TRUE	TRUE	TRUE	TRUE	TRUE	TRUE	TRUE	TRUE	TRUE	TRUE	TRUE
FI	rs10050393	chr5:158491938	T	C	0.54	0.009	0.0019	4.843e-08	TRUE	TRUE	TRUE	TRUE	TRUE	TRUE	TRUE	TRUE	TRUE	TRUE	TRUE
FI	rs4865796	chr5:53976834	A	G	0.707	0.0165	0.002	7.329e-17	TRUE	TRUE	TRUE	TRUE	TRUE	TRUE	TRUE	TRUE	TRUE	TRUE	TRUE
FI	rs459193	chr5:56510924	A	G	0.285	-0.0181	0.0021	1.123e-18	TRUE	TRUE	TRUE	TRUE	TRUE	TRUE	TRUE	TRUE	TRUE	TRUE	TRUE
FI	rs1474696	chr6:127128101	A	G	0.524	-0.0147	0.0018	3.019e-16	TRUE	TRUE	TRUE	TRUE	TRUE	TRUE	TRUE	TRUE	TRUE	TRUE	TRUE
FI	rs73013411	chr6:163705201	A	C	0.12	-0.018	0.0032	2.084e-08	TRUE	TRUE	TRUE	TRUE	TRUE	TRUE	TRUE	TRUE	TRUE	TRUE	TRUE
FI	rs116141873	chr6:34254424	T	G	0.032	0.0428	0.0059	1.423e-11	TRUE	TRUE	TRUE	TRUE	TRUE	TRUE	TRUE	TRUE	TRUE	TRUE	TRUE
FI	rs2780215	chr6:34269196	A	G	0.958	0.0392	0.0063	1.064e-09	NA	TRUE	TRUE	TRUE	NA	TRUE	TRUE	TRUE	TRUE	NA	TRUE
FI	rs6905288	chr6:43791136	A	G	0.602	0.0112	0.0019	7.75e-09	TRUE	TRUE	TRUE	TRUE	TRUE	TRUE	TRUE	TRUE	TRUE	TRUE	TRUE
FI	rs972283	chr7:130782095	A	G	0.456	-0.0105	0.0019	1.093e-08	TRUE	TRUE	TRUE	TRUE	TRUE	TRUE	TRUE	TRUE	TRUE	TRUE	TRUE
FI	rs2108349	chr7:50718966	A	G	0.686	-0.0115	0.002	1.133e-08	TRUE	TRUE	TRUE	TRUE	TRUE	TRUE	TRUE	TRUE	TRUE	TRUE	TRUE
FI	rs13258890	chr8:23757932	T	C	0.748	0.0128	0.0025	2.765e-08	TRUE	TRUE	TRUE	TRUE	TRUE	TRUE	TRUE	TRUE	TRUE	TRUE	TRUE
FI	rs7012814	chr8:9315848	A	G	0.471	-0.0219	0.0019	8.342e-30	TRUE	TRUE	TRUE	TRUE	TRUE	TRUE	TRUE	TRUE	TRUE	TRUE	TRUE
FI	rs75179845 (ABO)	chr9:133257567	T	C	0.921	-0.0216	0.0035	6.051e-11	Excluded	Excluded	Excluded	Excluded	Excluded	Excluded	Excluded	Excluded	Excluded	Excluded	Excluded
FI	rs7903146	chr10:112998590	T	C	0.307	-0.0116	0.0021	1.237e-09	TRUE	TRUE	TRUE	TRUE	TRUE	TRUE	TRUE	TRUE	TRUE	TRUE	TRUE
FI	rs118164457	chr10:87920874	T	C	0.963	-0.0345	0.0057	3.858e-10	TRUE	TRUE	TRUE	TRUE	TRUE	TRUE	TRUE	TRUE	TRUE	TRUE	TRUE
FI	rs2845885	chr11:64101590	T	C	0.931	-0.0204	0.0039	1.18e-08	TRUE	TRUE	TRUE	TRUE	TRUE	TRUE	TRUE	TRUE	TRUE	TRUE	TRUE
FI	rs860598	chr12:102504668	A	G	0.824	0.0177	0.0025	6.879e-12	TRUE	TRUE	TRUE	TRUE	TRUE	TRUE	TRUE	TRUE	TRUE	TRUE	TRUE
FI	rs7133378	chr12:123924955	A	G	0.339	-0.0127	0.002	5.996e-11	TRUE	TRUE	TRUE	TRUE	TRUE	TRUE	TRUE	TRUE	TRUE	TRUE	TRUE
FI	rs6487237	chr12:21546994	A	C	0.79	0.0154	0.0026	4.682e-09	TRUE	TRUE	TRUE	TRUE	TRUE	TRUE	TRUE	TRUE	TRUE	TRUE	TRUE
FI	rs1351394	chr12:65958046	T	C	0.471	-0.0111	0.0018	2.708e-09	TRUE	TRUE	TRUE	TRUE	TRUE	TRUE	TRUE	TRUE	TRUE	TRUE	TRUE
FI	rs12454712	chr18:63178651	T	C	0.602	0.0142	0.0025	1.777e-09	TRUE	TRUE	TRUE	NA	TRUE	TRUE	TRUE	NA	TRUE	TRUE	TRUE
FI	rs731839	chr19:33408159	A	G	0.658	-0.0121	0.0019	3.865e-11	TRUE	TRUE	TRUE	NA	TRUE	TRUE	TRUE	TRUE	TRUE	TRUE	TRUE
FI	rs1206760	chr20:46953833	A	G	0.522	-0.0112	0.0019	8.821e-10	TRUE	TRUE	TRUE	TRUE	TRUE	TRUE	TRUE	TRUE	TRUE	TRUE	TRUE
2hGlu	rs12692738	chr2:164701742	T	C	0.735	0.0486	0.009	2.716e-08	TRUE	TRUE	TRUE	TRUE	TRUE	TRUE	TRUE	TRUE	TRUE	TRUE	TRUE
2hGlu	rs1260326 (GCKR)	chr2:27508073	T	C	0.413	0.0486	0.0078	5.929e-12	TRUE	TRUE	TRUE	TRUE	TRUE	TRUE	TRUE	TRUE	TRUE	TRUE	TRUE
2hGlu	rs11708067	chr3:123346931	A	G	0.823	0.0872	0.0093	1.979e-22	TRUE	TRUE	TRUE	TRUE	TRUE	TRUE	TRUE	TRUE	TRUE	TRUE	TRUE
2hGlu	rs150111048	chr3:185796633	A	G	0.751	-0.0596	0.0089	1.138e-11	NA	NA	NA	TRUE	NA	NA	NA	TRUE	TRUE	NA	NA
2hGlu	rs878521	chr7:44216044	A	G	0.249	0.099	0.0094	1.254e-28	TRUE	TRUE	TRUE	TRUE	TRUE	TRUE	TRUE	TRUE	TRUE	TRUE	TRUE
2hGlu	rs2126259	chr8:9327636	T	C	0.091	-0.0716	0.0121	2.976e-10	TRUE	TRUE	TRUE	TRUE	TRUE	TRUE	TRUE	TRUE	TRUE	TRUE	TRUE
2hGlu	rs550057 (ABO)	chr9:133271182	T	C	0.286	0.0526	0.0085	3.615e-11	Excluded	Excluded	Excluded	Excluded	Excluded	Excluded	Excluded	Excluded	Excluded	Excluded	Excluded
2hGlu	rs7903146	chr10:112998590	T	C	0.307	0.0854	0.0087	2.793e-26	TRUE	TRUE	TRUE	TRUE	TRUE	TRUE	TRUE	TRUE	TRUE	TRUE	TRUE
2hGlu	rs4148646	chr11:17393643	C	G	0.336	0.0397	0.0078	4.386e-08	TRUE	TRUE	FALSE	TRUE	TRUE	TRUE	FALSE	TRUE	TRUE	TRUE	TRUE
2hGlu	rs2649999	chr12:120942741	T	C	0.359	0.0498	0.0082	2.009e-10	TRUE	TRUE	TRUE	TRUE	TRUE	TRUE	TRUE	TRUE	TRUE	TRUE	TRUE
2hGlu	rs112824462	chr14:38373555	A	G	0.276	-0.0584	0.0102	6.732e-09	TRUE	FALSE	NA	TRUE	TRUE	FALSE	NA	TRUE	TRUE	TRUE	TRUE
2hGlu	rs17271305	chr15:62040781	A	G	0.591	-0.0587	0.0077	2.883e-14	TRUE	TRUE	TRUE	TRUE	TRUE	TRUE	TRUE	TRUE	TRUE	TRUE	TRUE
2hGlu	rs117643180	chr17:7282460	A	C	0.033	0.234	0.0327	7.308e-14	TRUE	TRUE	TRUE	TRUE	TRUE	TRUE	TRUE	TRUE	TRUE	TRUE	TRUE
2hGlu	rs1800437	chr19:45678134	C	G	0.208	0.1004	0.0099	4.788e-26	TRUE	TRUE	TRUE	TRUE	TRUE	TRUE	TRUE	TRUE	TRUE	TRUE	TRUE
HbA1c	rs267738	chr1:150968149	T	G	0.797	0.0109	0.0016	1.141e-11	TRUE	TRUE	TRUE	TRUE	TRUE	TRUE	TRUE	TRUE	TRUE	TRUE	TRUE
HbA1c	rs857725	chr1:158638145	T	G	0.723	-0.0208	0.0014	5.426e-55	TRUE	TRUE	TRUE	TRUE	TRUE	TRUE	TRUE	TRUE	TRUE	TRUE	TRUE
HbA1c	rs7547793	chr1:203684416	A	C	0.12	-0.0118	0.0021	6.611e-09	TRUE	TRUE	TRUE	TRUE	TRUE	TRUE	TRUE	TRUE	TRUE	TRUE	TRUE
HbA1c	rs340882	chr1:213972388	C	G	0.42	-0.0084	0.0013	1.483e-10	TRUE	TRUE	FALSE	TRUE	TRUE	TRUE	FALSE	TRUE	TRUE	TRUE	TRUE
HbA1c	rs2375278	chr1:25202547	A	G	0.176	0.0112	0.0017	1.049e-11	TRUE	TRUE	TRUE	TRUE	TRUE	TRUE	TRUE	TRUE	TRUE	TRUE	TRUE
HbA1c	rs1175549	chr1:3775163	A	C	0.786	0.0098	0.0015	7.127e-13	TRUE	TRUE	TRUE	TRUE	TRUE	TRUE	TRUE	TRUE	TRUE	TRUE	TRUE
HbA1c	rs560887	chr2:168906638	T	C	0.306	-0.0307	0.0014	5.55e-122	TRUE	TRUE	TRUE	TRUE	TRUE	TRUE	TRUE	TRUE	TRUE	TRUE	TRUE
HbA1c	rs13389076	chr2:168933002	A	G	0.034	0.0332	0.0038	3.036e-18	TRUE	TRUE	TRUE	TRUE	TRUE	TRUE	TRUE	TRUE	TRUE	TRUE	TRUE
HbA1c	rs13419763	chr2:218270227	T	C	0.588	0.008	0.0014	5.481e-09	TRUE	TRUE	TRUE	TRUE	TRUE	TRUE	TRUE	TRUE	TRUE	TRUE	TRUE
HbA1c	rs12612492	chr2:23870886	T	C	0.148	0.0188	0.0019	1.883e-26	TRUE	TRUE	TRUE	TRUE	TRUE	TRUE	TRUE	TRUE	TRUE	TRUE	TRUE
HbA1c	rs1367173	chr2:43222246	T	C	0.106	-0.0152	0.002	1.66e-14	TRUE	TRUE	TRUE	FALSE	TRUE	TRUE	TRUE	FALSE	TRUE	TRUE	TRUE
HbA1c	rs79403657	chr2:47886955	C	G	0.823	-0.009	0.0017	2.033e-08	TRUE	TRUE	TRUE	TRUE	TRUE	TRUE	TRUE	TRUE	TRUE	TRUE	TRUE
HbA1c	rs10169706	chr2:5651062	T	C	0.04	0.026	0.0046	1.482e-08	TRUE	TRUE	TRUE	TRUE	TRUE	TRUE	TRUE	TRUE	TRUE	TRUE	TRUE
HbA1c	rs12491937	chr3:12226744	A	G	0.555	0.009	0.0013	1.417e-13	TRUE	TRUE	TRUE	TRUE	TRUE	TRUE	TRUE	TRUE	TRUE	TRUE	TRUE
HbA1c	rs11719201	chr3:123349897	T	C	0.182	-0.0129	0.0015	2.431e-18	TRUE	NA	TRUE	TRUE	TRUE	NA	TRUE	TRUE	TRUE	TRUE	TRUE
HbA1c	rs6804915	chr3:170910120	A	C	0.288	-0.0108	0.0014	2.759e-16	TRUE	FALSE	TRUE	TRUE	TRUE	FALSE	TRUE	TRUE	TRUE	TRUE	TRUE
HbA1c	rs13089972	chr3:172080904	A	T	0.584	0.0111	0.0014	1.874e-15	FALSE	FALSE	TRUE	FALSE	FALSE	FALSE	TRUE	FALSE	TRUE	FALSE	TRUE
HbA1c	rs9818758	chr3:49345492	A	G	0.204	0.0131	0.0017	1.494e-13	TRUE	TRUE	TRUE	TRUE	TRUE	TRUE	TRUE	TRUE	TRUE	TRUE	TRUE
HbA1c	rs6798941	chr3:52859449	T	C	0.322	0.0086	0.0015	1.491e-08	TRUE	TRUE	NA	TRUE	TRUE	TRUE	NA	TRUE	TRUE	TRUE	TRUE
HbA1c	rs13134327	chr4:143738642	A	G	0.331	0.0144	0.0014	2.808e-26	TRUE	TRUE	TRUE	TRUE	TRUE	TRUE	TRUE	TRUE	TRUE	TRUE	TRUE
HbA1c	rs6877043	chr5:154668807	T	C	0.638	0.0085	0.0014	1.987e-10	TRUE	NA	TRUE	TRUE	TRUE	TRUE	TRUE	TRUE	TRUE	TRUE	TRUE
HbA1c	rs9376090	chr6:135090090	T	C	0.728	0.0247	0.0014	1.897e-62	TRUE	TRUE	TRUE	TRUE	TRUE	TRUE	TRUE	TRUE	TRUE	TRUE	TRUE
HbA1c	rs10946402	chr6:20715595	T	G	0.831	-0.0101	0.0016	1.119e-10	TRUE	TRUE	TRUE	TRUE	TRUE	TRUE	TRUE	TRUE	TRUE	TRUE	TRUE
HbA1c	rs1800562 (HFE)	chr6:26092913	A	G	0.046	-0.0383	0.0027	2.327e-50	Excluded	Excluded	Excluded	Excluded	Excluded	Excluded	Excluded	Excluded	Excluded	Excluded	Excluded
HbA1c	rs204995	chr6:32186508	A	G	0.781	-0.0098	0.0018	1.932e-09	TRUE	TRUE	TRUE	TRUE	TRUE	TRUE	TRUE	TRUE	TRUE	TRUE	TRUE
HbA1c	rs3778321	chr6:7250037	A	G	0.176	-0.0106	0.0016	4.18e-11	TRUE	TRUE	TRUE	TRUE	TRUE	TRUE	TRUE	TRUE	TRUE	NA	TRUE
HbA1c	rs4727979	chr7:123789643	A	C	0.906	0.0121	0.0024	4.605e-08	TRUE	TRUE	TRUE	TRUE	TRUE	TRUE	TRUE	TRUE	TRUE	TRUE	TRUE
HbA1c	rs10231021	chr7:15020804	A	T	0.492	0.0089	0.0013	8.692e-14	FALSE	FALSE	NA	FALSE	FALSE	FALSE	NA	FALSE	FALSE	FALSE	FALSE
HbA1c	rs2908277	chr7:44143834	A	G	0.117	0.0166	0.002	1.29e-18	TRUE	TRUE	TRUE	TRUE	TRUE	TRUE	TRUE	TRUE	TRUE	TRUE	TRUE
HbA1c	rs2971670	chr7:44186502	T	C	0.181	0.0316	0.0017	5.1e-88	NA	TRUE	TRUE	TRUE	TRUE	TRUE	TRUE	TRUE	TRUE	TRUE	TRUE
HbA1c	rs13234131	chr7:73611645	A	G	0.876	-0.0113	0.002	2.061e-09	TRUE	TRUE	TRUE	TRUE	TRUE	TRUE	TRUE	TRUE	TRUE	TRUE	TRUE
HbA1c	rs11558471	chr8:117173494	A	G	0.707	0.0151	0.0014	3.381e-25	TRUE	TRUE	TRUE	TRUE	TRUE	TRUE	TRUE	TRUE	TRUE	TRUE	TRUE
HbA1c	rs2001846 (RP11-136O12.2)	chr8:125466208	T	C	0.471	-0.0069	0.0013	8.577e-10	TRUE	TRUE	TRUE	TRUE	TRUE	TRUE	TRUE	TRUE	TRUE	TRUE	TRUE
HbA1c	rs6474359	chr8:41691676	T	C	0.978	0.0427	0.0038	1.913e-33	TRUE	TRUE	TRUE	TRUE	TRUE	TRUE	TRUE	TRUE	TRUE	TRUE	TRUE
HbA1c	rs4737009	chr8:41772887	A	G	0.262	0.0228	0.0015	8.292e-56	TRUE	TRUE	TRUE	TRUE	TRUE	TRUE	TRUE	TRUE	TRUE	TRUE	TRUE
HbA1c	rs7042939	chr9:107749127	A	G	0.418	0.0102	0.0013	1.497e-15	TRUE	TRUE	TRUE	TRUE	TRUE	TRUE	TRUE	TRUE	TRUE	TRUE	TRUE
HbA1c	rs651007 (ABO)	chr9:133278431	T	C	0.215	0.0108	0.0015	3.28e-15	Excluded	Excluded	Excluded	Excluded	Excluded	Excluded	Excluded	Excluded	Excluded	Excluded	Excluded
HbA1c	rs3829109	chr9:136362314	A	G	0.276	-0.0086	0.0015	2.683e-08	TRUE	TRUE	TRUE	TRUE	TRUE	TRUE	TRUE	TRUE	TRUE	TRUE	TRUE
HbA1c	rs10811661	chr9:22134095	T	C	0.835	0.0128	0.0017	1.735e-14	TRUE	TRUE	TRUE	TRUE	TRUE	TRUE	TRUE	TRUE	TRUE	TRUE	TRUE
HbA1c	rs7861647	chr9:77362470	T	C	0.193	0.0128	0.0016	4.499e-14	TRUE	TRUE	TRUE	TRUE	TRUE	TRUE	TRUE	TRUE	TRUE	TRUE	TRUE
HbA1c	rs61750929	chr9:88880220	T	C	0.041	-0.0284	0.0029	9.486e-24	TRUE	TRUE	TRUE	TRUE	TRUE	NA	TRUE	TRUE	TRUE	TRUE	TRUE
HbA1c	rs7903146	chr10:112998590	T	C	0.307	0.0133	0.0014	1.044e-22	TRUE	TRUE	TRUE	TRUE	TRUE	TRUE	TRUE	TRUE	TRUE	TRUE	TRUE
HbA1c	rs11257655	chr10:12265895	T	C	0.241	0.011	0.0016	1.911e-13	TRUE	TRUE	TRUE	TRUE	TRUE	TRUE	TRUE	TRUE	TRUE	TRUE	TRUE
HbA1c	rs2015803	chr10:69321643	T	C	0.265	0.0112	0.0016	2.275e-12	TRUE	TRUE	TRUE	TRUE	TRUE	TRUE	TRUE	TRUE	TRUE	TRUE	TRUE
HbA1c	rs17476364	chr10:69334748	T	C	0.901	0.0858	0.0023	1.33E-314	TRUE	TRUE	TRUE	TRUE	TRUE	TRUE	TRUE	TRUE	TRUE	TRUE	TRUE
HbA1c	rs7127313	chr11:100638166	T	C	0.336	0.0066	0.0013	4.848e-08	TRUE	TRUE	TRUE	TRUE	TRUE	TRUE	TRUE	TRUE	TRUE	TRUE	TRUE
HbA1c	rs608793	chr11:119115949	T	C	0.479	0.0065	0.0013	4.545e-08	TRUE	TRUE	TRUE	TRUE	TRUE	TRUE	TRUE	TRUE	TRUE	TRUE	TRUE
HbA1c	rs4980325	chr11:234451	T	G	0.532	0.0108	0.0014	4.703e-14	TRUE	TRUE	TRUE	FALSE	TRUE	TRUE	TRUE	FALSE	TRUE	NA	TRUE
HbA1c	rs11039154	chr11:47256951	T	C	0.277	-0.0087	0.0014	3.105e-09	TRUE	TRUE	TRUE	TRUE	TRUE	TRUE	TRUE	TRUE	TRUE	TRUE	TRUE
HbA1c	rs174559	chr11:61814184	A	G	0.285	-0.0106	0.0014	3.311e-13	TRUE	TRUE	TRUE	TRUE	TRUE	TRUE	TRUE	TRUE	TRUE	TRUE	TRUE
HbA1c	rs10830963	chr11:92975544	C	G	0.714	-0.0197	0.0015	1.541e-36	TRUE	TRUE	TRUE	TRUE	TRUE	TRUE	TRUE	TRUE	TRUE	TRUE	TRUE
HbA1c	rs360147	chr11:9769270	T	C	0.264	-0.0086	0.0015	2.076e-09	TRUE	TRUE	TRUE	TRUE	NA	TRUE	TRUE	TRUE	TRUE	TRUE	TRUE
HbA1c	rs10774624	chr12:111395984	A	G	0.525	0.0093	0.0013	4.17e-14	TRUE	FALSE	TRUE	TRUE	TRUE	FALSE	TRUE	TRUE	TRUE	TRUE	TRUE
HbA1c	rs117233107	chr12:4219355	A	G	0.02	-0.047	0.0072	8.453e-11	NA	TRUE	TRUE	TRUE	NA	TRUE	TRUE	TRUE	TRUE	NA	TRUE
HbA1c	rs4760682	chr12:48118502	A	C	0.817	0.0164	0.0018	3.197e-20	TRUE	TRUE	TRUE	TRUE	TRUE	TRUE	TRUE	TRUE	TRUE	TRUE	TRUE
HbA1c	rs76533333	chr13:112698602	A	G	0.913	-0.0265	0.0025	2.81e-29	TRUE	TRUE	TRUE	FALSE	TRUE	TRUE	TRUE	FALSE	TRUE	TRUE	TRUE
HbA1c	rs1278769	chr13:112882313	A	G	0.231	-0.0091	0.0015	5.515e-12	TRUE	TRUE	TRUE	TRUE	TRUE	TRUE	TRUE	TRUE	TRUE	TRUE	TRUE
HbA1c	rs1535464	chr14:100327094	A	G	0.212	-0.0086	0.0017	1.111e-08	TRUE	TRUE	TRUE	TRUE	TRUE	TRUE	TRUE	TRUE	TRUE	TRUE	TRUE
HbA1c	rs151165	chr14:64805908	A	T	0.397	0.0079	0.0014	2.037e-09	TRUE	TRUE	TRUE	TRUE	TRUE	TRUE	TRUE	TRUE	TRUE	TRUE	TRUE
HbA1c	rs10151436	chr14:73149387	A	T	0.89	0.013	0.0021	3.851e-11	TRUE	TRUE	TRUE	TRUE	TRUE	TRUE	TRUE	TRUE	TRUE	TRUE	TRUE
HbA1c	rs452306	chr15:65530439	T	C	0.627	-0.0098	0.0014	5.506e-13	TRUE	TRUE	TRUE	TRUE	TRUE	TRUE	TRUE	TRUE	TRUE	TRUE	TRUE
HbA1c	rs11643024	chr16:11349326	A	G	0.303	0.0084	0.0015	7.975e-10	TRUE	FALSE	TRUE	TRUE	TRUE	FALSE	TRUE	TRUE	TRUE	TRUE	TRUE
HbA1c	rs11248914	chr16:243563	T	C	0.698	0.0114	0.0014	1.42e-14	TRUE	TRUE	TRUE	TRUE	TRUE	TRUE	TRUE	TRUE	TRUE	TRUE	TRUE
HbA1c	rs7190771	chr16:28578709	A	G	0.332	0.0085	0.0013	6.021e-11	TRUE	TRUE	NA	TRUE	TRUE	TRUE	NA	TRUE	TRUE	TRUE	TRUE
HbA1c	rs7198799	chr16:68784487	T	C	0.281	0.0083	0.0014	4.759e-09	TRUE	TRUE	TRUE	TRUE	TRUE	TRUE	TRUE	TRUE	TRUE	TRUE	TRUE
HbA1c	rs837763	chr16:88787321	T	C	0.578	0.0176	0.0013	5.197e-38	TRUE	TRUE	TRUE	TRUE	TRUE	NA	TRUE	TRUE	TRUE	TRUE	TRUE
HbA1c	rs9914988	chr17:28856086	A	G	0.802	0.0125	0.0016	4.656e-17	TRUE	TRUE	TRUE	TRUE	TRUE	TRUE	TRUE	TRUE	TRUE	TRUE	TRUE
HbA1c	rs2748427	chr17:78125783	A	G	0.803	-0.0307	0.0022	9.819e-49	TRUE	TRUE	TRUE	TRUE	TRUE	TRUE	TRUE	TRUE	TRUE	TRUE	TRUE
HbA1c	rs9909940	chr17:82731160	T	C	0.323	0.0322	0.0014	1.43e-116	TRUE	TRUE	TRUE	TRUE	TRUE	TRUE	TRUE	TRUE	TRUE	TRUE	TRUE
HbA1c	rs28671200	chr18:46194478	T	G	0.646	0.0086	0.0017	1.56e-08	TRUE	NA	NA	TRUE	TRUE	NA	NA	TRUE	TRUE	TRUE	TRUE
HbA1c	rs17533945	chr19:17146992	T	C	0.582	-0.0128	0.0014	1.617e-23	TRUE	TRUE	TRUE	TRUE	TRUE	TRUE	TRUE	TRUE	TRUE	TRUE	TRUE
HbA1c	rs10405535	chr19:32581179	A	G	0.29	0.0122	0.0016	6.474e-14	TRUE	TRUE	TRUE	TRUE	TRUE	TRUE	TRUE	TRUE	TRUE	TRUE	TRUE
HbA1c	rs737092	chr20:57415349	T	C	0.501	-0.0073	0.0013	7.569e-09	TRUE	TRUE	TRUE	TRUE	TRUE	TRUE	TRUE	TRUE	TRUE	TRUE	TRUE
HbA1c	rs855791	chr22:37066896	A	G	0.4	0.0188	0.0013	1.337e-56	TRUE	TRUE	TRUE	TRUE	TRUE	TRUE	TRUE	TRUE	TRUE	TRUE	TRUE
HbA1c	rs8138197	chr22:42718545	A	G	0.488	-0.0073	0.0014	3.538e-08	TRUE	TRUE	TRUE	TRUE	TRUE	TRUE	TRUE	TRUE	TRUE	TRUE	TRUE
SNP, single nucleotide polymorphism; EAF, effect allele frequency; EA, effect allele; OA, other allele; SE, standard error; Liability to T2D, liability to type 2 diabetes; FG, fasting glucose; FI, fasting insulin; 2hGlu, two-hour glucose; HbA1c, hemoglobin A1c; ALT, alanine aminotransferase; PDFF, proton density fat fraction;TRUE, included in the analysis; FALSE, excluded as parlindromic SNP; NA,…

## Sheet: Table S7
Table S7. Genetic instruments information of iron homeostasis biomarkers as exposures.
	Removed in MR-PRESSO
Exposure	SNP	chr:position (GRCh38/hg38)	EA	OA	EAF	Beta	SE	P value	Liver steatosis				Liver cirrhosis				ALT	PDFF	Liver iron
									UKB	deCODE	FinnGen	INTERMOUNTAIN	UKB	deCODE	FinnGen	INTERMOUNTAIN	UKB	UKB	UKB
Ferritin	rs10801913	chr1:115671658	A	G	0.304084	0.0237	0.0037505	2.63e-10	TRUE	TRUE	TRUE	TRUE	TRUE	TRUE	TRUE	TRUE	TRUE	TRUE	TRUE
Ferritin	rs12568930	chr1:22375738	C	T	0.178577	0.0345	0.00450475	1.88e-14	TRUE	TRUE	TRUE	TRUE	TRUE	TRUE	TRUE	TRUE	TRUE	TRUE	TRUE
Ferritin	rs1894692	chr1:169498416	G	A	0.022471	0.1472	0.0114996	1.63e-37	TRUE	TRUE	TRUE	TRUE	TRUE	TRUE	TRUE	TRUE	TRUE	TRUE	TRUE
Ferritin	rs75965181	chr1:22257509	A	T	0.0185825	-0.1191	0.0112574	3.7e-26	TRUE	TRUE	TRUE	TRUE	TRUE	TRUE	TRUE	TRUE	TRUE	TRUE	TRUE
Ferritin	rs1250244	chr2:215433073	G	C	0.274271	-0.0247	0.00373037	3.56e-11	TRUE	TRUE	TRUE	TRUE	TRUE	TRUE	TRUE	TRUE	TRUE	TRUE	TRUE
Ferritin	rs1260326 (GCKR)	chr2:27508073	T	C	0.397003	0.0254	0.00358942	1.48e-12	TRUE	TRUE	TRUE	TRUE	TRUE	TRUE	TRUE	TRUE	TRUE	TRUE	TRUE
Ferritin	rs17050272	chr2:120548864	A	G	0.408009	0.0208	0.00353808	4.13e-09	TRUE	TRUE	TRUE	TRUE	TRUE	TRUE	TRUE	TRUE	TRUE	TRUE	TRUE
Ferritin	rs590097	chr2:111176530	T	G	0.351053	-0.0198	0.00363049	4.93e-08	TRUE	TRUE	TRUE	TRUE	TRUE	TRUE	TRUE	TRUE	TRUE	TRUE	TRUE
Ferritin	rs6760824	chr2:28955453	A	C	0.291673	0.0316	0.00392725	8.53e-16	TRUE	TRUE	TRUE	TRUE	TRUE	TRUE	TRUE	TRUE	TRUE	TRUE	TRUE
Ferritin	rs735831	chr2:189533771	G	T	0.0550029	0.0486	0.00769162	2.64e-10	TRUE	TRUE	TRUE	TRUE	TRUE	TRUE	TRUE	TRUE	TRUE	TRUE	TRUE
Ferritin	rs7596205	chr2:189563467	A	G	0.107397	0.0843	0.00573108	5.62e-49	TRUE	TRUE	TRUE	TRUE	TRUE	TRUE	TRUE	TRUE	TRUE	TRUE	TRUE
Ferritin	rs10804630	chr3:134279147	C	T	0.106842	-0.0335	0.00568121	3.71e-09	TRUE	TRUE	TRUE	TRUE	TRUE	TRUE	TRUE	TRUE	TRUE	TRUE	TRUE
Ferritin	rs6822746	chr4:55390940	A	G	0.354593	-0.0214	0.00367005	5.51e-09	TRUE	FALSE	TRUE	TRUE	TRUE	FALSE	TRUE	TRUE	TRUE	TRUE	TRUE
Ferritin	rs1694067	chr5:53987793	T	C	0.365432	-0.0211	0.00354056	2.53e-09	TRUE	FALSE	NA	TRUE	TRUE	FALSE	NA	TRUE	TRUE	TRUE	TRUE
Ferritin	rs35107257	chr5:69509789	A	G	0.0448166	0.0431	0.00779903	3.27e-08	TRUE	TRUE	TRUE	TRUE	TRUE	TRUE	TRUE	TRUE	TRUE	TRUE	TRUE
Ferritin	rs970079	chr5:98784160	G	A	0.511867	-0.0199	0.00345363	8.31e-09	TRUE	TRUE	TRUE	TRUE	TRUE	TRUE	TRUE	TRUE	TRUE	TRUE	TRUE
Ferritin	rs144861591 (ZFP57)	chr6:26072764	T	C	0.0769458	0.1333	0.00682871	7.35e-85	TRUE	TRUE	TRUE	TRUE	TRUE	TRUE	TRUE	TRUE	TRUE	TRUE	TRUE
Ferritin	rs2008598	chr6:130824166	G	A	0.314162	-0.0205	0.00369744	2.95e-08	TRUE	TRUE	TRUE	TRUE	TRUE	TRUE	TRUE	TRUE	TRUE	TRUE	TRUE
Ferritin	rs36184164	chr6:43813355	G	T	0.118061	0.0356	0.00518262	6.46e-12	TRUE	TRUE	TRUE	TRUE	TRUE	TRUE	TRUE	TRUE	TRUE	TRUE	TRUE
Ferritin	rs370631	chr6:29764967	C	T	0.286632	-0.0257	0.00387406	3.27e-11	TRUE	TRUE	TRUE	TRUE	TRUE	TRUE	TRUE	TRUE	TRUE	TRUE	TRUE
Ferritin	rs41270871	chr6:32660447	A	T	0.22156	-0.027	0.00418618	1.12e-10	TRUE	FALSE	NA	TRUE	TRUE	FALSE	NA	TRUE	TRUE	TRUE	TRUE
Ferritin	rs10263500	chr7:30744935	T	C	0.479096	0.0225	0.00344579	6.59e-11	TRUE	TRUE	TRUE	TRUE	TRUE	TRUE	TRUE	TRUE	TRUE	TRUE	TRUE
Ferritin	rs2529440	chr7:30472178	T	C	0.45739	-0.0346	0.00349848	4.6e-23	TRUE	TRUE	TRUE	TRUE	TRUE	TRUE	TRUE	TRUE	TRUE	TRUE	TRUE
Ferritin	rs71537957	chr7:150366754	T	C	0.265715	0.0228	0.00390042	5.05e-09	TRUE	NA	TRUE	FALSE	TRUE	NA	TRUE	FALSE	TRUE	TRUE	TRUE
Ferritin	rs13253974	chr8:23520397	A	G	0.321638	0.0244	0.00365665	2.51e-11	TRUE	TRUE	TRUE	TRUE	TRUE	TRUE	TRUE	TRUE	TRUE	TRUE	TRUE
Ferritin	rs2954029	chr8:125478730	T	A	0.461118	-0.0245	0.00345943	1.42e-12	FALSE	FALSE	FALSE	FALSE	FALSE	FALSE	FALSE	FALSE	FALSE	FALSE	FALSE
Ferritin	rs4841429	chr8:10711019	G	A	0.0871329	0.0601	0.00642306	8.21e-21	TRUE	TRUE	TRUE	TRUE	TRUE	TRUE	TRUE	TRUE	TRUE	TRUE	TRUE
Ferritin	rs72606621	chr8:86163262	A	G	0.270015	0.0214	0.00388866	3.73e-08	TRUE	TRUE	TRUE	TRUE	TRUE	TRUE	TRUE	TRUE	TRUE	TRUE	TRUE
Ferritin	rs859788	chr8:108215341	G	A	0.453575	-0.0188	0.00343888	4.58e-08	TRUE	TRUE	TRUE	TRUE	TRUE	TRUE	TRUE	TRUE	TRUE	TRUE	TRUE
Ferritin	rs7865362	chr9:33117967	T	C	0.374544	0.0246	0.00361645	1.03e-11	TRUE	TRUE	TRUE	TRUE	TRUE	TRUE	TRUE	TRUE	TRUE	TRUE	TRUE
Ferritin	rs532436 (ABO)	chr9:133274414	A	G	0.175935	-0.0592	0.00479743	5.52e-35	Excluded	Excluded	Excluded	Excluded	Excluded	Excluded	Excluded	Excluded	Excluded	Excluded	Excluded
Ferritin	rs17112021	chr10:99583969	G	T	0.235146	0.0244	0.00396631	7.66e-10	TRUE	TRUE	TRUE	TRUE	TRUE	TRUE	TRUE	TRUE	TRUE	TRUE	TRUE
Ferritin	rs17476364	chr10:69334748	C	T	0.113724	0.0431	0.00568919	3.57e-14	TRUE	TRUE	TRUE	TRUE	TRUE	TRUE	TRUE	TRUE	TRUE	TRUE	TRUE
Ferritin	rs7068127	chr10:50846728	G	A	0.418215	0.0197	0.00349225	1.69e-08	TRUE	TRUE	TRUE	TRUE	TRUE	TRUE	TRUE	TRUE	TRUE	TRUE	TRUE
Ferritin	rs10750215	chr11:122634636	T	G	0.386587	0.0213	0.00386814	3.66e-08	TRUE	TRUE	TRUE	TRUE	TRUE	TRUE	TRUE	TRUE	TRUE	TRUE	TRUE
Ferritin	rs12419620	chr11:2211323	G	T	0.169558	-0.0312	0.00470814	3.43e-11	TRUE	NA	TRUE	TRUE	TRUE	TRUE	TRUE	TRUE	TRUE	TRUE	TRUE
Ferritin	rs12807014	chr11:47738526	C	T	0.291568	-0.0286	0.00391374	2.72e-13	TRUE	FALSE	TRUE	TRUE	TRUE	FALSE	TRUE	TRUE	TRUE	TRUE	TRUE
Ferritin	rs4938939	chr11:60393365	A	G	0.299305	0.0224	0.00377673	3.01e-09	TRUE	TRUE	TRUE	TRUE	TRUE	TRUE	TRUE	TRUE	TRUE	TRUE	TRUE
Ferritin	rs161044	chr12:50988449	T	C	0.063699	0.0731	0.00806429	1.25e-19	TRUE	TRUE	TRUE	TRUE	TRUE	TRUE	TRUE	TRUE	TRUE	TRUE	TRUE
Ferritin	rs9512463	chr13:26954382	T	C	0.228949	0.0247	0.00416867	3.12e-09	TRUE	TRUE	TRUE	TRUE	TRUE	TRUE	TRUE	TRUE	TRUE	TRUE	TRUE
Ferritin	rs28715334	chr14:23166004	T	G	0.194617	0.025	0.00433735	8.22e-09	TRUE	TRUE	TRUE	TRUE	TRUE	TRUE	TRUE	TRUE	TRUE	TRUE	TRUE
Ferritin	rs996347	chr14:33941686	C	T	0.362275	0.0486	0.0036128	2.99e-41	TRUE	TRUE	TRUE	TRUE	TRUE	TRUE	TRUE	TRUE	TRUE	TRUE	TRUE
Ferritin	rs11634990	chr15:78478844	C	T	0.163394	-0.0265	0.00461575	9.4e-09	TRUE	TRUE	TRUE	TRUE	TRUE	TRUE	TRUE	TRUE	TRUE	TRUE	TRUE
Ferritin	rs12916360	chr15:65564467	T	G	0.129304	-0.027	0.00480963	1.98e-08	TRUE	TRUE	TRUE	TRUE	TRUE	TRUE	TRUE	TRUE	TRUE	NA	TRUE
Ferritin	rs139770254	chr15:44855170	C	T	0.0182576	-0.0844	0.00652008	2.52e-38	NA	NA	NA	NA	NA	NA	NA	NA	NA	NA	NA
Ferritin	rs199138	chr15:45095352	A	G	0.07207	-0.1464	0.00642217	5.02e-115	TRUE	TRUE	TRUE	TRUE	TRUE	TRUE	TRUE	TRUE	TRUE	TRUE	TRUE
Ferritin	rs55778511	chr15:44885550	G	T	0.055665	-0.0527	0.00758595	3.73e-12	TRUE	TRUE	TRUE	TRUE	TRUE	TRUE	TRUE	TRUE	TRUE	TRUE	TRUE
Ferritin	rs9921222	chr16:325782	C	T	0.536141	0.0248	0.00348381	1.09e-12	TRUE	TRUE	TRUE	TRUE	NA	TRUE	TRUE	TRUE	TRUE	TRUE	TRUE
Ferritin	rs17676097	chr17:9888232	G	A	0.326122	-0.0272	0.00362339	6.06e-14	TRUE	TRUE	TRUE	TRUE	TRUE	TRUE	TRUE	TRUE	TRUE	TRUE	TRUE
Ferritin	rs34523089	chr17:58358748	T	C	0.15908	0.0686	0.00470122	3.16e-48	TRUE	TRUE	TRUE	TRUE	TRUE	TRUE	TRUE	TRUE	TRUE	TRUE	TRUE
Ferritin	rs4789111	chr17:74944386	T	C	0.156676	0.0343	0.00483701	1.33e-12	TRUE	TRUE	TRUE	TRUE	TRUE	TRUE	TRUE	TRUE	TRUE	TRUE	TRUE
Ferritin	rs62074125	chr17:46775246	C	A	0.246628	0.0212	0.00388354	4.79e-08	TRUE	TRUE	TRUE	TRUE	TRUE	TRUE	TRUE	TRUE	TRUE	TRUE	TRUE
Ferritin	rs7225558	chr17:59943907	T	C	0.340093	-0.0414	0.00356765	3.92e-31	TRUE	FALSE	NA	TRUE	TRUE	FALSE	NA	TRUE	TRUE	TRUE	TRUE
Ferritin	rs12979144	chr19:48734290	A	G	0.4239	0.0197	0.00354243	2.68e-08	TRUE	NA	NA	TRUE	TRUE	NA	NA	TRUE	TRUE	TRUE	TRUE
Ferritin	rs143922167	chr19:48900584	A	G	0.0202796	0.1148	0.0142449	7.69e-16	NA	TRUE	TRUE	TRUE	NA	TRUE	TRUE	TRUE	TRUE	NA	TRUE
Ferritin	rs45520632	chr19:48923231	C	T	0.0544648	0.1061	0.00808424	2.39e-39	TRUE	TRUE	TRUE	TRUE	TRUE	TRUE	TRUE	TRUE	TRUE	TRUE	TRUE
Ferritin	rs4808802	chr19:18467063	C	G	0.220408	0.0275	0.00414954	3.42e-11	TRUE	TRUE	TRUE	TRUE	TRUE	TRUE	TRUE	TRUE	TRUE	TRUE	TRUE
Ferritin	rs708686	chr19:5840608	T	C	0.272183	-0.0307	0.00401138	1.96e-14	TRUE	TRUE	TRUE	TRUE	TRUE	TRUE	TRUE	TRUE	TRUE	TRUE	TRUE
Ferritin	rs2595582	chr20:3649460	A	G	0.398138	-0.0195	0.00350931	2.75e-08	TRUE	TRUE	TRUE	TRUE	TRUE	TRUE	TRUE	TRUE	TRUE	TRUE	TRUE
Ferritin	rs56206139	chr20:40480065	C	A	0.0802915	0.0455	0.00656118	4.07e-12	TRUE	TRUE	TRUE	TRUE	TRUE	TRUE	TRUE	TRUE	TRUE	TRUE	TRUE
Ferritin	rs6059696	chr20:31508101	G	C	0.156363	-0.0374	0.00468299	1.39e-15	TRUE	FALSE	TRUE	TRUE	TRUE	FALSE	TRUE	TRUE	TRUE	TRUE	TRUE
Ferritin	rs855791	chr22:37066896	A	G	0.438362	-0.0444	0.00349687	6.14e-37	TRUE	TRUE	TRUE	TRUE	TRUE	TRUE	TRUE	TRUE	TRUE	TRUE	TRUE
serum iron	rs12730935	chr1:154447416	A	G	0.40141	0.0264	0.00406222	8.09e-11	TRUE	TRUE	NA	TRUE	TRUE	TRUE	NA	TRUE	TRUE	TRUE	TRUE
serum iron	rs35945185	chr1:65671556	A	G	0.370744	0.0308	0.00417137	1.54e-13	TRUE	TRUE	NA	TRUE	TRUE	TRUE	NA	TRUE	TRUE	TRUE	TRUE
serum iron	rs13007705	chr2:238160555	T	C	0.44879	0.0289	0.00410874	2.01e-12	TRUE	TRUE	TRUE	TRUE	TRUE	TRUE	TRUE	TRUE	TRUE	TRUE	TRUE
serum iron	rs12633819	chr3:66397883	G	A	0.339218	0.0258	0.00415541	5.34e-10	TRUE	TRUE	TRUE	TRUE	TRUE	TRUE	TRUE	TRUE	TRUE	TRUE	TRUE
serum iron	rs4854760	chr3:133779897	G	A	0.335911	0.053	0.00443097	5.67e-33	TRUE	TRUE	TRUE	TRUE	TRUE	TRUE	TRUE	TRUE	TRUE	TRUE	TRUE
serum iron	rs114708114	chr6:28458467	T	C	0.0327664	0.1412	0.0120225	7.52e-32	NA	TRUE	TRUE	TRUE	NA	TRUE	TRUE	TRUE	TRUE	NA	TRUE
serum iron	rs116169498	chr6:26104436	G	C	0.0150124	0.1592	0.0169617	6.24e-21	TRUE	TRUE	TRUE	TRUE	TRUE	TRUE	TRUE	TRUE	TRUE	TRUE	TRUE
serum iron	rs12206204	chr6:26116754	T	C	0.0168838	0.1732	0.0178509	2.94e-22	TRUE	TRUE	TRUE	TRUE	TRUE	TRUE	TRUE	TRUE	TRUE	TRUE	TRUE
serum iron	rs140393761	chr6:25737685	G	A	0.0183812	0.1057	0.0145194	3.34e-13	TRUE	TRUE	TRUE	TRUE	TRUE	TRUE	TRUE	TRUE	TRUE	TRUE	TRUE
serum iron	rs144861591 (ZFP57)	chr6:26072764	T	C	0.0769458	0.2733	0.0076902	1.24e-276	TRUE	TRUE	TRUE	TRUE	TRUE	TRUE	TRUE	TRUE	TRUE	TRUE	TRUE
serum iron	rs145496147	chr6:26098973	T	C	0.0118964	0.1634	0.0206138	2.25e-15	TRUE	TRUE	TRUE	TRUE	TRUE	TRUE	TRUE	TRUE	TRUE	TRUE	TRUE
serum iron	rs9265878	chr6:31345256	A	G	0.267707	-0.0265	0.00461473	9.33e-09	TRUE	TRUE	TRUE	TRUE	TRUE	TRUE	TRUE	TRUE	TRUE	TRUE	TRUE
serum iron	rs9295767	chr6:28214672	A	G	0.0374218	-0.0649	0.0093943	4.9e-12	TRUE	TRUE	TRUE	TRUE	TRUE	TRUE	TRUE	TRUE	TRUE	TRUE	TRUE
serum iron	rs9399136	chr6:135081201	C	T	0.254721	0.0574	0.00453656	1.08e-36	TRUE	TRUE	NA	TRUE	TRUE	TRUE	NA	TRUE	TRUE	TRUE	TRUE
serum iron	rs12718598	chr7:50360747	C	T	0.490513	0.0266	0.00402054	3.69e-11	TRUE	TRUE	TRUE	TRUE	TRUE	TRUE	TRUE	TRUE	TRUE	TRUE	TRUE
serum iron	rs7385804	chr7:100638347	C	A	0.372476	-0.0572	0.00417353	9.42e-43	TRUE	TRUE	TRUE	TRUE	TRUE	TRUE	TRUE	TRUE	TRUE	TRUE	TRUE
serum iron	rs7837764	chr8:23518189	C	G	0.382433	0.0223	0.00409023	4.98e-08	NA	TRUE	TRUE	TRUE	TRUE	TRUE	TRUE	TRUE	TRUE	TRUE	TRUE
serum iron	rs10822143	chr10:63128096	C	T	0.4915	-0.0235	0.00401003	4.62e-09	TRUE	TRUE	NA	TRUE	TRUE	TRUE	NA	TRUE	TRUE	TRUE	TRUE
serum iron	rs1958078	chr14:69888141	A	C	0.161774	-0.0321	0.00575819	2.48e-08	TRUE	TRUE	TRUE	TRUE	TRUE	TRUE	TRUE	TRUE	TRUE	TRUE	TRUE
serum iron	rs4774514	chr15:45081857	T	C	0.0520717	-0.0491	0.00826757	2.87e-09	TRUE	TRUE	TRUE	TRUE	TRUE	TRUE	TRUE	TRUE	TRUE	TRUE	TRUE
serum iron	rs117753190	chr17:69140184	G	C	0.0391343	0.0727	0.0115751	3.37e-10	TRUE	TRUE	TRUE	TRUE	TRUE	TRUE	TRUE	TRUE	TRUE	TRUE	TRUE
serum iron	rs10421599	chr19:35277030	A	G	0.225565	-0.0295	0.00487706	1.46e-09	TRUE	TRUE	TRUE	TRUE	TRUE	TRUE	TRUE	TRUE	TRUE	TRUE	TRUE
serum iron	rs12975762	chr19:35459621	G	A	0.290961	-0.0289	0.00429439	1.7e-11	TRUE	TRUE	TRUE	TRUE	TRUE	TRUE	TRUE	TRUE	TRUE	TRUE	TRUE
serum iron	rs117718169	chr22:36963580	T	C	0.0480973	-0.0718	0.010824	3.28e-11	TRUE	TRUE	TRUE	TRUE	TRUE	TRUE	TRUE	TRUE	TRUE	TRUE	TRUE
serum iron	rs563027675	chr22:37426797	G	C	0.0213393	-0.0718	0.0129743	3.13e-08	TRUE	TRUE	TRUE	TRUE	TRUE	TRUE	TRUE	TRUE	TRUE	TRUE	TRUE
serum iron	rs56912861	chr22:37115597	A	G	0.339742	-0.0337	0.00419968	1.02e-15	TRUE	TRUE	TRUE	TRUE	TRUE	TRUE	TRUE	TRUE	TRUE	TRUE	TRUE
serum iron	rs9610638	chr22:37049628	T	C	0.426097	-0.1562	0.00421413	1e-300	TRUE	FALSE	NA	TRUE	TRUE	FALSE	NA	TRUE	TRUE	TRUE	TRUE
TIBC	rs469882	chr1:91064875	C	A	0.197843	-0.0367	0.00567893	1.03e-10	TRUE	TRUE	TRUE	TRUE	TRUE	TRUE	TRUE	TRUE	TRUE	TRUE	TRUE
TIBC	rs4846335	chr1:220859539	A	C	0.11327	0.0445	0.00749301	2.87e-09	TRUE	TRUE	TRUE	TRUE	TRUE	TRUE	TRUE	TRUE	TRUE	TRUE	TRUE
TIBC	rs6025	chr1:169549811	T	C	0.023412	-0.093	0.0165067	1.76e-08	NA	TRUE	TRUE	TRUE	NA	TRUE	TRUE	TRUE	TRUE	NA	TRUE
TIBC	rs11125072	chr2:46332945	A	T	0.435652	0.0259	0.00468574	3.25e-08	FALSE	FALSE	FALSE	FALSE	FALSE	FALSE	FALSE	FALSE	FALSE	FALSE	FALSE
TIBC	rs13008704	chr2:189522761	C	T	0.495634	-0.0369	0.00468642	3.44e-15	TRUE	TRUE	TRUE	TRUE	TRUE	TRUE	TRUE	TRUE	TRUE	TRUE	TRUE
TIBC	rs62183592	chr2:189565026	T	C	0.0793872	0.0496	0.00897868	3.31e-08	TRUE	TRUE	TRUE	TRUE	TRUE	TRUE	TRUE	TRUE	TRUE	TRUE	TRUE
TIBC	rs10049358	chr3:133981910	C	G	0.400858	-0.0583	0.00477479	2.75e-34	TRUE	TRUE	TRUE	TRUE	TRUE	TRUE	TRUE	TRUE	TRUE	TRUE	TRUE
TIBC	rs149838918	chr3:133726716	T	C	0.0206246	-0.2824	0.0142121	7.35e-88	TRUE	TRUE	TRUE	TRUE	TRUE	TRUE	TRUE	TRUE	TRUE	TRUE	TRUE
TIBC	rs6439426	chr3:133585757	G	A	0.148304	-0.0637	0.00690778	2.93e-20	TRUE	TRUE	TRUE	TRUE	TRUE	TRUE	TRUE	TRUE	TRUE	TRUE	TRUE
TIBC	rs9830061	chr3:133714834	T	C	0.29164	0.2177	0.00587334	1e-300	TRUE	TRUE	TRUE	TRUE	TRUE	TRUE	TRUE	TRUE	TRUE	TRUE	TRUE
TIBC	rs9865773	chr3:134127547	C	G	0.404121	-0.0452	0.00473943	1.47e-21	TRUE	FALSE	FALSE	TRUE	TRUE	FALSE	FALSE	TRUE	TRUE	TRUE	TRUE
TIBC	rs7432894	chr3:196114773	C	T	0.309529	-0.0377	0.00510467	1.52e-13	TRUE	TRUE	TRUE	TRUE	TRUE	TRUE	TRUE	TRUE	TRUE	TRUE	TRUE
TIBC	rs7638408	chr3:133196894	T	C	0.342093	-0.0273	0.00489087	2.38e-08	TRUE	TRUE	TRUE	TRUE	TRUE	TRUE	TRUE	TRUE	TRUE	NA	TRUE
TIBC	rs59950280	chr4:3450618	A	G	0.340452	0.0328	0.00500992	5.87e-11	TRUE	TRUE	TRUE	TRUE	TRUE	TRUE	TRUE	TRUE	TRUE	TRUE	TRUE
TIBC	rs1892252	chr6:25772411	G	C	0.159605	0.0883	0.00717877	9.04e-35	TRUE	TRUE	TRUE	TRUE	TRUE	TRUE	TRUE	TRUE	TRUE	TRUE	TRUE
TIBC	rs75580845 (CARMIL1)	chr6:25578205	C	T	0.0938264	-0.3183	0.00858743	1e-300	TRUE	TRUE	TRUE	TRUE	TRUE	TRUE	TRUE	TRUE	TRUE	TRUE	TRUE
TIBC	rs9257461	chr6:29010148	T	C	0.396935	0.0319	0.00469797	1.12e-11	TRUE	TRUE	TRUE	TRUE	TRUE	TRUE	TRUE	TRUE	TRUE	TRUE	TRUE
TIBC	rs9260150	chr6:29943252	T	G	0.172844	-0.0509	0.00711132	8.21e-13	TRUE	TRUE	NA	TRUE	TRUE	TRUE	NA	TRUE	TRUE	TRUE	TRUE
TIBC	rs9267953	chr6:32244922	T	C	0.147175	-0.0858	0.00591403	1.08e-47	TRUE	FALSE	TRUE	TRUE	TRUE	FALSE	TRUE	TRUE	TRUE	TRUE	TRUE
TIBC	rs9389269	chr6:135106021	C	T	0.268349	-0.0336	0.00518423	9.1e-11	TRUE	TRUE	TRUE	TRUE	TRUE	TRUE	TRUE	TRUE	TRUE	TRUE	TRUE
TIBC	rs35570672	chr8:18415125	T	C	0.220002	-0.0429	0.00578923	1.26e-13	TRUE	TRUE	TRUE	TRUE	TRUE	NA	TRUE	TRUE	TRUE	TRUE	TRUE
TIBC	rs174547	chr11:61803311	C	T	0.339954	0.0462	0.00480239	6.57e-22	TRUE	TRUE	TRUE	TRUE	TRUE	TRUE	TRUE	TRUE	TRUE	TRUE	TRUE
TIBC	rs7297861	chr12:120589025	C	T	0.103348	0.0479	0.00813988	3.99e-09	TRUE	TRUE	TRUE	TRUE	TRUE	TRUE	TRUE	TRUE	TRUE	TRUE	TRUE
TIBC	rs17580	chr14:94380925	A	T	0.0495477	0.0762	0.0118312	1.19e-10	TRUE	TRUE	TRUE	TRUE	TRUE	TRUE	TRUE	TRUE	TRUE	TRUE	TRUE
TIBC	rs35769520	chr14:74788412	G	A	0.536802	0.0264	0.00464716	1.34e-08	TRUE	TRUE	TRUE	TRUE	TRUE	TRUE	TRUE	TRUE	TRUE	TRUE	TRUE
TIBC	rs199138	chr15:45095352	A	G	0.07207	0.0807	0.00863982	9.59e-21	TRUE	TRUE	TRUE	TRUE	TRUE	TRUE	TRUE	TRUE	TRUE	TRUE	TRUE
TIBC	rs17767742	chr16:79715108	G	C	0.313775	0.0305	0.00508171	1.95e-09	TRUE	TRUE	TRUE	TRUE	TRUE	TRUE	TRUE	TRUE	TRUE	TRUE	TRUE
TIBC	rs7225558	chr17:59943907	T	C	0.340093	0.0268	0.00480441	2.43e-08	TRUE	FALSE	NA	TRUE	TRUE	FALSE	NA	TRUE	TRUE	TRUE	TRUE
TIBC	rs112727702	chr19:49587947	T	G	0.2353	0.0433	0.0056634	2.08e-14	TRUE	NA	NA	TRUE	TRUE	NA	NA	TRUE	TRUE	TRUE	TRUE
TIBC	rs12976652	chr19:45893352	C	T	0.118599	-0.0446	0.00748546	2.55e-09	TRUE	TRUE	TRUE	TRUE	TRUE	TRUE	TRUE	TRUE	TRUE	TRUE	TRUE
TIBC	rs2236252	chr20:17616886	T	C	0.168594	0.0359	0.00610195	4.02e-09	TRUE	TRUE	TRUE	NA	TRUE	TRUE	TRUE	TRUE	TRUE	TRUE	TRUE
TIBC	rs855791	chr22:37066896	A	G	0.438362	0.026	0.00468588	2.88e-08	TRUE	TRUE	TRUE	TRUE	TRUE	TRUE	TRUE	TRUE	TRUE	TRUE	TRUE
TSAT	rs35945185	chr1:65671556	A	G	0.370744	0.0268	0.00471757	1.34e-08	TRUE	TRUE	NA	TRUE	TRUE	TRUE	NA	TRUE	TRUE	TRUE	TRUE
TSAT	rs12478088	chr2:189558279	G	A	0.384469	0.0263	0.00466721	1.75e-08	TRUE	TRUE	TRUE	TRUE	TRUE	TRUE	TRUE	TRUE	TRUE	TRUE	TRUE
TSAT	rs13007705	chr2:238160555	T	C	0.44879	0.0331	0.00465059	1.1e-12	TRUE	TRUE	TRUE	TRUE	TRUE	TRUE	TRUE	TRUE	TRUE	TRUE	TRUE
TSAT	rs12633819	chr3:66397883	G	A	0.339218	0.0285	0.00472793	1.66e-09	TRUE	TRUE	TRUE	TRUE	TRUE	TRUE	TRUE	TRUE	TRUE	TRUE	TRUE
TSAT	rs7648210	chr3:196108968	A	G	0.2394	0.0371	0.00529877	2.53e-12	TRUE	TRUE	TRUE	TRUE	TRUE	TRUE	TRUE	TRUE	TRUE	TRUE	TRUE
TSAT	rs7650925	chr3:133808325	T	G	0.534609	0.0387	0.00459227	3.54e-17	TRUE	FALSE	NA	TRUE	TRUE	FALSE	NA	TRUE	TRUE	TRUE	TRUE
TSAT	rs8177271	chr3:133763386	A	G	0.336737	-0.0977	0.00494094	5.03e-87	TRUE	TRUE	TRUE	TRUE	TRUE	TRUE	TRUE	TRUE	TRUE	TRUE	TRUE
TSAT	rs111400299	chr6:28976693	G	A	0.0159123	0.0992	0.0173401	1.06e-08	NA	TRUE	TRUE	TRUE	NA	TRUE	TRUE	TRUE	NA	NA	TRUE
TSAT	rs11509470	chr6:25162606	A	T	0.210529	-0.0342	0.00584865	4.99e-09	TRUE	NA	TRUE	TRUE	TRUE	TRUE	TRUE	TRUE	TRUE	TRUE	TRUE
TSAT	rs116758224	chr6:27834851	G	A	0.0357322	0.1707	0.0129609	1.3e-39	TRUE	TRUE	TRUE	TRUE	TRUE	TRUE	TRUE	TRUE	TRUE	TRUE	TRUE
TSAT	rs149359690 (CARMIL1)	chr6:25526091	T	C	0.102241	0.2899	0.00782123	1e-300	TRUE	TRUE	TRUE	TRUE	TRUE	TRUE	TRUE	TRUE	TRUE	TRUE	TRUE
TSAT	rs188117245	chr6:25321900	T	C	0.0617745	-0.0653	0.00835483	5.46e-15	TRUE	TRUE	TRUE	TRUE	TRUE	TRUE	TRUE	TRUE	TRUE	TRUE	TRUE
TSAT	rs1892252	chr6:25772411	G	C	0.159605	-0.1021	0.00702549	7.51e-48	TRUE	TRUE	TRUE	TRUE	TRUE	TRUE	TRUE	TRUE	TRUE	TRUE	TRUE
TSAT	rs74338506	chr6:111733099	A	G	0.0282726	-0.085	0.0153176	2.87e-08	TRUE	TRUE	TRUE	TRUE	TRUE	TRUE	TRUE	TRUE	TRUE	TRUE	TRUE
TSAT	rs9269397	chr6:32573515	C	G	0.309421	0.0336	0.00485402	4.45e-12	TRUE	NA	NA	TRUE	TRUE	NA	NA	TRUE	TRUE	TRUE	TRUE
TSAT	rs9399136	chr6:135081201	C	T	0.254721	0.0673	0.00515175	5.32e-39	TRUE	TRUE	NA	TRUE	TRUE	TRUE	NA	TRUE	TRUE	TRUE	TRUE
TSAT	rs6592965	chr7:50360284	A	G	0.459127	0.0262	0.00458355	1.09e-08	TRUE	TRUE	TRUE	TRUE	TRUE	TRUE	TRUE	TRUE	TRUE	TRUE	TRUE
TSAT	rs7385804	chr7:100638347	C	A	0.372476	-0.0618	0.00471381	2.87e-39	TRUE	TRUE	TRUE	TRUE	TRUE	TRUE	TRUE	TRUE	TRUE	TRUE	TRUE
TSAT	rs7837764	chr8:23518189	C	G	0.382433	0.0261	0.00461995	1.61e-08	NA	TRUE	TRUE	TRUE	TRUE	TRUE	TRUE	TRUE	TRUE	TRUE	TRUE
TSAT	rs28487964	chr15:44492177	A	T	0.0298417	-0.0692	0.0124943	3.05e-08	TRUE	FALSE	TRUE	TRUE	TRUE	FALSE	TRUE	TRUE	TRUE	TRUE	TRUE
TSAT	rs4774514	chr15:45081857	T	C	0.0520717	-0.069	0.00946895	3.17e-13	TRUE	TRUE	TRUE	TRUE	TRUE	TRUE	TRUE	TRUE	TRUE	TRUE	TRUE
TSAT	rs10421599	chr19:35277030	A	G	0.225565	-0.03	0.00550146	4.95e-08	TRUE	TRUE	TRUE	TRUE	TRUE	TRUE	TRUE	TRUE	TRUE	TRUE	TRUE
TSAT	rs12975762	chr19:35459621	G	A	0.290961	-0.032	0.00488696	5.83e-11	TRUE	TRUE	TRUE	TRUE	TRUE	TRUE	TRUE	TRUE	TRUE	TRUE	TRUE
TSAT	rs2281089	chr22:37136132	G	A	0.148828	-0.0542	0.00630481	8.21e-18	TRUE	TRUE	TRUE	TRUE	TRUE	TRUE	TRUE	TRUE	TRUE	TRUE	TRUE
TSAT	rs56912861	chr22:37115597	A	G	0.339742	-0.038	0.00474489	1.16e-15	TRUE	TRUE	TRUE	TRUE	TRUE	TRUE	TRUE	TRUE	TRUE	TRUE	TRUE
TSAT	rs855791	chr22:37066896	A	G	0.438362	-0.1714	0.00456632	2.41e-308	TRUE	TRUE	TRUE	TRUE	TRUE	TRUE	TRUE	TRUE	TRUE	TRUE	TRUE
SNP, single nucleotide polymorphism; EAF, effect allele frequency; EA, effect allele; OA, other allele; SE, standard error; TIBC, total iron-binding capacity; TSAT, transferrin saturation; ALT, alanine aminotransferase; PDFF, proton density fat fraction; TRUE, included in the analysis; FALSE, excluded as parlindromic SNP; NA, not available in the summary data.

## Sheet: Table S8
Table S8. Genetic instruments information of liver iron as exposures.
Exposure	SNP	chr:position (GRCh38/hg38)	EA	OA	EAF	Beta	SE	P value	Liver steatosis				Liver cirrhosis				ALT	PDFF
									UKB	deCODE	FinnGen	INTERMOUNTAIN	UKB	deCODE	FinnGen	INTERMOUNTAIN	UKB	UKB
Liver iron	rs115380467	chr2:189542774	A	G	0.023327	0.163174	0.0258952	3e-10	TRUE	TRUE	TRUE	TRUE	TRUE	TRUE	TRUE	TRUE	TRUE	TRUE
Liver iron	rs7577758	chr2:189653884	T	C	0.765592	0.0606348	0.0091617	3.6e-11	TRUE	FALSE	TRUE	NA	TRUE	FALSE	TRUE	NA	TRUE	TRUE
Liver iron	rs80215559	chr6:25917997	C	T	0.075379	0.549155	0.0145254	8.90E-313	TRUE	TRUE	TRUE	TRUE	TRUE	TRUE	TRUE	NA	TRUE	TRUE
Liver iron	rs79100946	chr6:26347625	C	T	0.023982	0.229806	0.0268378	1.1e-17	NA	TRUE	TRUE	TRUE	NA	TRUE	TRUE	TRUE	TRUE	NA
Liver iron	rs1794269	chr6:32706117	T	C	0.39671	-0.0521617	0.0078846	3.7e-11	TRUE	TRUE	TRUE	TRUE	TRUE	TRUE	TRUE	TRUE	TRUE	TRUE
Liver iron	rs855791	chr22:37066896	G	A	0.563822	0.0900707	0.00780504	8.3e-31	TRUE	TRUE	TRUE	TRUE	TRUE	TRUE	TRUE	TRUE	TRUE	TRUE
SNP, single nucleotide polymorphism; EAF, effect allele frequency; EA, effect allele; OA, other allele; SE, standard error; ALT, alanine aminotransferase; PDFF, proton density fat fraction; TRUE, included in the analysis; FALSE, excluded as parlindromic SNP; NA, not available in the summary data.

## Sheet: Table S9
Table S9. Genetic instruments information of liver steatosis, liver cirrhosis, ALT, PDFF, and liver iron as outcomes.
Outcome	SNP	EA	OA	EAF	Beta	SE	P value	MR_keep information
Steatosis_UKB	rs10049358	C	G	0.39331	-0.018164	0.0195506	0.35285	TRUE
Steatosis_UKB	rs10050393	T	C	0.57632	-0.001998	0.0174939	0.90907	TRUE
Steatosis_UKB	rs1007090	T	C	0.33859	-0.0576291	0.0199543	0.0038764	TRUE
Steatosis_UKB	rs10097617	T	C	0.4705	0.0256677	0.0186783	0.16938	TRUE
Steatosis_UKB	rs10151436	A	T	0.88186	-0.0099503	0.0300369	0.74044	TRUE
Steatosis_UKB	rs10169706	T	C	0.05097	-0.0060181	0.0428661	0.88835	TRUE
Steatosis_UKB	rs10231021	A	T	0.47548	0.00995033	0.0195301	0.61041	FALSE
Steatosis_UKB	rs10263500	T	C	0.48002	0.0207825	0.0185277	0.26199	TRUE
Steatosis_UKB	rs10305457	T	C	0.09323	-0.004008	0.0303364	0.89489	TRUE
Steatosis_UKB	rs10405535	A	G	0.30835	-0.0030045	0.0220098	0.89142	TRUE
Steatosis_UKB	rs10406431	A	G	0.55786	0.0242927	0.0191372	0.2043	TRUE
Steatosis_UKB	rs10419627	A	G	0.58622	-0.0430595	0.0190947	0.02413	TRUE
Steatosis_UKB	rs10421599	A	G	0.22132	0.0382587	0.0222456	0.085463	TRUE
Steatosis_UKB	rs10487796	A	T	0.44335	0.0139029	0.0190135	0.46465	FALSE
Steatosis_UKB	rs10516495	A	T	0.30962	-0.0314907	0.0201288	0.11771	TRUE
Steatosis_UKB	rs1057394	A	G	0.60727	0.0565703	0.0192292	0.0032621	TRUE
Steatosis_UKB	rs1061810	A	C	0.29418	0.0276152	0.0202713	0.17311	TRUE
Steatosis_UKB	rs10750215	T	G	0.3838	0.0188218	0.0194849	0.33406	TRUE
Steatosis_UKB	rs10750397	A	G	0.27475	-0.0070246	0.0215353	0.74428	TRUE
Steatosis_UKB	rs10774624	A	G	0.53266	-0.0148886	0.0194566	0.44414	TRUE
Steatosis_UKB	rs10801913	A	G	0.30812	-0.0232686	0.0207637	0.26244	TRUE
Steatosis_UKB	rs10804630	C	T	0.11259	0.00399202	0.0344392	0.90772	TRUE
Steatosis_UKB	rs10811660	A	G	0.17153	-0.0202027	0.0253429	0.42535	TRUE
Steatosis_UKB	rs10811661	T	C	0.82845	0.0191828	0.0245281	0.43417	TRUE
Steatosis_UKB	rs10822143	C	T	0.49987	0.0109399	0.0186468	0.55741	TRUE
Steatosis_UKB	rs10830963	C	G	0.72618	0.0682788	0.0210655	0.00119	TRUE
Steatosis_UKB	rs10838693	C	G	0.33241	-0.026344	0.02028	0.19394	TRUE
Steatosis_UKB	rs10865959	C	G	0.31994	0.0129162	0.0192875	0.50307	TRUE
Steatosis_UKB	rs10882099	T	C	0.59027	-0.001998	0.0189794	0.91616	TRUE
Steatosis_UKB	rs10937721	C	G	0.59856	-0.0029955	0.0176417	0.86517	TRUE
Steatosis_UKB	rs10946402	T	G	0.8205	-0.0544882	0.0245378	0.026379	TRUE
Steatosis_UKB	rs10974438	A	C	0.65115	-0.0029955	0.02261	0.8946	TRUE
Steatosis_UKB	rs11039154	T	C	0.26988	-0.0345914	0.0209496	0.098703	TRUE
Steatosis_UKB	rs11048456	T	C	0.74635	-0.0334348	0.0214703	0.11941	TRUE
Steatosis_UKB	rs11063029	T	C	0.05155	0.0440169	0.0425936	0.30141	TRUE
Steatosis_UKB	rs11063069	A	G	0.79475	-0.0069756	0.0244061	0.77502	TRUE
Steatosis_UKB	rs11125072	A	T	0.43554	-0.0070246	0.0190537	0.71237	FALSE
Steatosis_UKB	rs1117610	A	T	0.76252	-0.0079682	0.0235132	0.7347	TRUE
Steatosis_UKB	rs111884754	A	C	0.07159	-0.0377019	0.0361095	0.29644	TRUE
Steatosis_UKB	rs11248914	T	C	0.65829	-0.0109399	0.0193248	0.57132	TRUE
Steatosis_UKB	rs11257655	T	C	0.21132	0.001998	0.0242889	0.93444	TRUE
Steatosis_UKB	rs1127215	T	C	0.41999	-0.0356272	0.018908	0.059533	TRUE
Steatosis_UKB	rs112727702	T	G	0.24066	0.0178399	0.0228328	0.43461	TRUE
Steatosis_UKB	rs112824462	A	G	0.24638	0.00995033	0.0224791	0.65802	TRUE
Steatosis_UKB	rs11496066	T	C	0.81727	-0.0099503	0.0234559	0.67141	TRUE
Steatosis_UKB	rs11509470	A	T	0.20682	-0.004008	0.0244068	0.86956	TRUE
Steatosis_UKB	rs115505614	T	C	0.04915	-0.0110609	0.0429588	0.79681	TRUE
Steatosis_UKB	rs11558471	A	G	0.68834	-0.0109399	0.0196492	0.57769	TRUE
Steatosis_UKB	rs11603349	T	C	0.84644	-0.0079682	0.0272948	0.77034	TRUE
Steatosis_UKB	rs11610045	A	G	0.48539	0.0285875	0.0187302	0.12694	TRUE
Steatosis_UKB	rs116141873	T	G	0.04598	0.0989399	0.0422242	0.019119	TRUE
Steatosis_UKB	rs116169498	G	C	0.01177	-0.0212236	0.0908919	0.81537	TRUE
Steatosis_UKB	rs11619319	A	G	0.77933	-0.0049875	0.0230606	0.82877	TRUE
Steatosis_UKB	rs11634990	C	T	0.16393	0.0227395	0.025417	0.37097	TRUE
Steatosis_UKB	rs11643024	A	G	0.31038	-0.040822	0.0201975	0.043265	TRUE
Steatosis_UKB	rs116758224	G	A	0.03263	-0.103141	0.0544299	0.058102	TRUE
Steatosis_UKB	rs11688682	C	G	0.26521	-0.0491902	0.0221488	0.026358	TRUE
Steatosis_UKB	rs11699802	T	C	0.46721	-0.0202027	0.0188944	0.28496	TRUE
Steatosis_UKB	rs11708067	A	G	0.76137	0.036664	0.0218197	0.092896	TRUE
Steatosis_UKB	rs11709077	A	G	0.11613	-0.0954102	0.029528	0.0012328	TRUE
Steatosis_UKB	rs11719201	T	C	0.24205	-0.0314907	0.022145	0.15502	TRUE
Steatosis_UKB	rs11727676	T	C	0.90747	-0.0382587	0.0316993	0.22746	TRUE
Steatosis_UKB	rs1175549	A	C	0.75234	0.00904074	0.0211966	0.66973	TRUE
Steatosis_UKB	rs11759026	A	G	0.77086	0.0110609	0.0231095	0.6322	TRUE
Steatosis_UKB	rs117643180	A	C	0.02477	0.0207825	0.0584765	0.72229	TRUE
Steatosis_UKB	rs117718169	T	C	0.0441	0.00895974	0.0467828	0.84812	TRUE
Steatosis_UKB	rs117753190	G	C	0.03481	-0.026344	0.0517154	0.61047	TRUE
Steatosis_UKB	rs118164457	T	C	0.95722	0.0502412	0.0464257	0.27917	TRUE
Steatosis_UKB	rs11842871	T	G	0.25312	-0.018164	0.0217941	0.4046	TRUE
Steatosis_UKB	rs11856307	A	C	0.5747	-0.0158733	0.0190904	0.4057	TRUE
Steatosis_UKB	rs11958808	C	G	0.41119	-0.0325232	0.019438	0.094292	TRUE
Steatosis_UKB	rs12001437	T	C	0.6319	-0.0372958	0.0195169	0.056011	TRUE
Steatosis_UKB	rs12055786	T	C	0.41252	0.00299551	0.0198585	0.8801	TRUE
Steatosis_UKB	rs1206760	A	G	0.56947	-0.0478373	0.0187291	0.010644	TRUE
Steatosis_UKB	rs12140153	T	G	0.09097	-0.0253178	0.0329863	0.44277	TRUE
Steatosis_UKB	rs12206204	T	C	0.01655	0.117783	0.0697071	0.091088	TRUE
Steatosis_UKB	rs12325539	T	C	0.60261	-0.0295588	0.0190286	0.12033	TRUE
Steatosis_UKB	rs12419620	G	T	0.17452	0.00498754	0.0236898	0.83325	TRUE
Steatosis_UKB	rs12454712	T	C	0.62217	0.0335568	0.0191663	0.079976	TRUE
Steatosis_UKB	rs12478088	G	A	0.38573	0.00299551	0.0196897	0.87908	TRUE
Steatosis_UKB	rs12491937	A	G	0.57936	-0.0029955	0.0179181	0.86723	TRUE
Steatosis_UKB	rs1250244	G	C	0.2718	0.0198026	0.0213969	0.35471	TRUE
Steatosis_UKB	rs12541643	T	C	0.49198	0.0158734	0.0194393	0.41418	TRUE
Steatosis_UKB	rs12568930	C	T	0.18043	-0.0222456	0.0244446	0.3628	TRUE
Steatosis_UKB	rs1260326	T	C	0.38798	0.131905	0.0190178	4.04e-12	TRUE
Steatosis_UKB	rs12612492	T	C	0.12956	0.0305292	0.0275027	0.26698	TRUE
Steatosis_UKB	rs12633819	G	A	0.34248	-0.0242927	0.020257	0.23044	TRUE
Steatosis_UKB	rs12680692	A	T	0.31599	0.0148886	0.0210341	0.47905	TRUE
Steatosis_UKB	rs12692738	T	C	0.76641	0.0512933	0.0227804	0.024345	TRUE
Steatosis_UKB	rs12718598	C	T	0.48776	0.0119286	0.0191561	0.53348	TRUE
Steatosis_UKB	rs12719778	T	C	0.5424	0.036664	0.0189127	0.052551	TRUE
Steatosis_UKB	rs12730935	A	G	0.3997	0.0198026	0.0194759	0.30926	TRUE
Steatosis_UKB	rs12784552	A	G	0.90125	-0.0506931	0.0324797	0.11858	TRUE
Steatosis_UKB	rs1278769	A	G	0.23131	-0.0090407	0.0212027	0.66982	TRUE
Steatosis_UKB	rs12807014	C	T	0.2931	-0.0304592	0.0205241	0.13779	TRUE
Steatosis_UKB	rs12888855	A	C	0.22299	0.00598207	0.0224343	0.78974	TRUE
Steatosis_UKB	rs12898997	T	C	0.64423	-0.0285875	0.019873	0.15029	TRUE
Steatosis_UKB	rs12910361	A	G	0.29797	-0.0191828	0.0207703	0.35571	TRUE
Steatosis_UKB	rs12916360	T	G	0.13596	0.0227395	0.0278461	0.41415	TRUE
Steatosis_UKB	rs12920022	A	T	0.16203	0.0610951	0.0254917	0.016545	TRUE
Steatosis_UKB	rs12975762	G	A	0.29337	0.0009995	0.0279957	0.97152	TRUE
Steatosis_UKB	rs12976652	C	T	0.11886	0.0198026	0.0282289	0.48299	TRUE
Steatosis_UKB	rs12979144	A	G	0.41664	-0.0232686	0.018728	0.21407	TRUE
Steatosis_UKB	rs13007705	T	C	0.44599	0.0246926	0.0190229	0.19427	TRUE
Steatosis_UKB	rs13008704	C	T	0.49881	-0.0010005	0.0148961	0.94645	TRUE
Steatosis_UKB	rs13022337	A	G	0.16931	-0.0232686	0.024672	0.34562	TRUE
Steatosis_UKB	rs13089972	A	T	0.57728	0.0191828	0.0190434	0.31378	FALSE
Steatosis_UKB	rs13130484	T	C	0.42802	0.00895974	0.0180844	0.62029	TRUE
Steatosis_UKB	rs13134327	A	G	0.31923	0.0119286	0.0197521	0.5459	TRUE
Steatosis_UKB	rs13234131	A	G	0.87467	-0.0363319	0.0279557	0.19373	TRUE
Steatosis_UKB	rs13253974	A	G	0.32519	-0.0010005	0.0357127	0.97765	TRUE
Steatosis_UKB	rs13258890	T	C	0.75397	0.0534008	0.021808	0.014338	TRUE
Steatosis_UKB	rs13330951	A	G	0.52508	0.0314907	0.0190011	0.097457	TRUE
Steatosis_UKB	rs13385171	T	C	0.41802	-0.002002	0.0224621	0.92898	TRUE
Steatosis_UKB	rs13389076	A	G	0.02664	-0.0377019	0.0792817	0.6344	TRUE
Steatosis_UKB	rs13389219	T	C	0.39488	-0.0618754	0.019406	0.0014303	TRUE
Steatosis_UKB	rs13419763	T	C	0.55643	-0.0207825	0.0187842	0.26856	TRUE
Steatosis_UKB	rs1351394	T	C	0.47915	-0.0335568	0.0186935	0.072637	TRUE
Steatosis_UKB	rs1359790	A	G	0.28101	-0.018164	0.0209423	0.38576	TRUE
Steatosis_UKB	rs1367173	T	C	0.12633	-0.0120726	0.0278729	0.66492	TRUE
Steatosis_UKB	rs1381937	A	C	0.45339	0.0440169	0.0188233	0.019365	TRUE
Steatosis_UKB	rs140393761	G	A	0.01589	0.214305	0.0700624	0.0022225	TRUE
Steatosis_UKB	rs140809953	A	G	0.01438	-0.0512933	0.0807733	0.52541	TRUE
Steatosis_UKB	rs1412234	T	C	0.67978	0.0253178	0.0199051	0.2034	TRUE
Steatosis_UKB	rs141521721	A	C	0.02354	0.201307	0.057171	0.0004297	TRUE
Steatosis_UKB	rs1426371	A	G	0.25844	0.0009995	0.0336442	0.9763	TRUE
Steatosis_UKB	rs1431841	T	G	0.20315	0.00895974	0.0224583	0.68993	TRUE
Steatosis_UKB	rs144155527	T	C	0.01839	-0.0976128	0.0712707	0.17081	TRUE
Steatosis_UKB	rs144861591	T	C	0.07221	0.107059	0.034093	0.0016883	TRUE
Steatosis_UKB	rs145496147	T	C	0.01143	-0.0030045	0.0841553	0.97152	TRUE
Steatosis_UKB	rs145678014	T	G	0.04295	-0.0283995	0.0462424	0.53912	TRUE
Steatosis_UKB	rs1468906	A	G	0.65419	-0.0198026	0.0194224	0.30793	TRUE
Steatosis_UKB	rs1474696	A	G	0.47894	-0.0387408	0.0187865	0.039192	TRUE
Steatosis_UKB	rs149359690	T	C	0.09445	0.0657877	0.0305229	0.031134	TRUE
Steatosis_UKB	rs1493694	T	C	0.11733	0.0852598	0.0294539	0.0037954	TRUE
Steatosis_UKB	rs1496653	A	G	0.79227	0.0140989	0.0238482	0.55439	TRUE
Steatosis_UKB	rs149838918	T	C	0.01751	0.0760347	0.0684068	0.26635	TRUE
Steatosis_UKB	rs151165	A	T	0.38574	0.0178399	0.0189839	0.34735	TRUE
Steatosis_UKB	rs1517037	T	C	0.1916	-0.0314907	0.0244048	0.19693	TRUE
Steatosis_UKB	rs1535464	A	G	0.24035	0.001998	0.0248356	0.93588	TRUE
Steatosis_UKB	rs1561927	T	C	0.72603	0.0140989	0.021427	0.51054	TRUE
Steatosis_UKB	rs1562396	A	G	0.67773	-0.0129162	0.0196115	0.51015	TRUE
Steatosis_UKB	rs1573090	T	G	0.5392	-0.0119286	0.0191416	0.53317	TRUE
Steatosis_UKB	rs157512	T	C	0.75659	0.0335568	0.0219796	0.12683	TRUE
Steatosis_UKB	rs1604038	T	C	0.29099	0.0459289	0.0206365	0.02604	TRUE
Steatosis_UKB	rs161044	T	C	0.06616	0.0629748	0.0377191	0.095004	TRUE
Steatosis_UKB	rs1665901	A	T	0.66608	0.00300451	0.02287	0.89548	TRUE
Steatosis_UKB	rs16851397	A	G	0.9522	0.018164	0.0430894	0.67336	TRUE
Steatosis_UKB	rs16913693	T	G	0.97111	-0.0237165	0.0585343	0.68535	TRUE
Steatosis_UKB	rs1694067	T	C	0.36624	-0.0481404	0.0193816	0.012998	TRUE
Steatosis_UKB	rs17030845	T	C	0.10828	-0.0222456	0.0306173	0.46749	TRUE
Steatosis_UKB	rs17036126	T	C	0.12976	0.0563803	0.0272062	0.038234	TRUE
Steatosis_UKB	rs17050272	A	G	0.40062	-0.0140989	0.0193978	0.46733	TRUE
Steatosis_UKB	rs1705263	A	C	0.44021	0.0266419	0.0187248	0.15479	TRUE
Steatosis_UKB	rs1708302	T	C	0.48665	-0.0253178	0.0187009	0.17579	TRUE
Steatosis_UKB	rs17112021	G	T	0.23552	0.0401818	0.0218184	0.065527	TRUE
Steatosis_UKB	rs17122772	C	G	0.77536	-0.0207825	0.0223412	0.35225	TRUE
Steatosis_UKB	rs17168486	T	C	0.17641	0.0421012	0.0246978	0.088259	TRUE
Steatosis_UKB	rs17265513	T	C	0.80979	-0.0059821	0.0227511	0.7926	TRUE
Steatosis_UKB	rs17270243	A	G	0.76682	0.0232686	0.0223325	0.29745	TRUE
Steatosis_UKB	rs17271305	A	G	0.60725	-0.0168571	0.0193276	0.38311	TRUE
Steatosis_UKB	rs17331151	T	C	0.10961	-0.0283995	0.0292859	0.33218	TRUE
Steatosis_UKB	rs17437560	T	C	0.09439	-0.036664	0.0320014	0.25192	TRUE
Steatosis_UKB	rs174547	C	T	0.33632	0.0168571	0.0197936	0.39441	TRUE
Steatosis_UKB	rs174559	A	G	0.27347	0.0129162	0.020412	0.52688	TRUE
Steatosis_UKB	rs174583	T	C	0.35049	0.0109399	0.0197301	0.57925	TRUE
Steatosis_UKB	rs17476364	T	C	0.89569	-0.0629748	0.0292286	0.031196	TRUE
Steatosis_UKB	rs17476364	C	T	0.10431	0.0629748	0.0292286	0.031196	TRUE
Steatosis_UKB	rs17522122	T	G	0.46661	0.00697561	0.0183221	0.70341	TRUE
Steatosis_UKB	rs17533945	T	C	0.60439	0.0130852	0.0188054	0.48654	TRUE
Steatosis_UKB	rs17580	A	T	0.04537	0.0751075	0.0429278	0.080183	TRUE
Steatosis_UKB	rs17676097	G	A	0.31702	-0.0294288	0.0197865	0.13693	TRUE
Steatosis_UKB	rs17744783	A	T	0.10624	-0.036664	0.0304185	0.22808	TRUE
Steatosis_UKB	rs17767742	G	C	0.30809	0.0129162	0.0207661	0.53395	TRUE
Steatosis_UKB	rs17772814	A	G	0.07981	-0.0725707	0.0361241	0.044545	TRUE
Steatosis_UKB	rs17791513	A	G	0.93752	0.0439519	0.0391225	0.26125	TRUE
Steatosis_UKB	rs1783541	T	C	0.21333	0.0449734	0.0223062	0.043781	TRUE
Steatosis_UKB	rs1800437	C	G	0.19156	-0.0171462	0.0239233	0.47355	TRUE
Steatosis_UKB	rs1800961	T	C	0.03026	0.134531	0.0515097	0.0090078	TRUE
Steatosis_UKB	rs180935712	A	G	0.01786	0.00598207	0.0716913	0.9335	TRUE
Steatosis_UKB	rs1820176	T	C	0.71245	0.0232686	0.0205534	0.25759	TRUE
Steatosis_UKB	rs188117245	T	C	0.06094	0.0382587	0.0386009	0.32162	TRUE
Steatosis_UKB	rs1892252	G	C	0.16694	-0.0242927	0.0251985	0.33502	TRUE
Steatosis_UKB	rs1894692	G	A	0.02094	0.0401818	0.0655726	0.54002	TRUE
Steatosis_UKB	rs189548	A	G	0.71824	0.0130852	0.0201974	0.51707	TRUE
Steatosis_UKB	rs194518	A	G	0.5337	-0.0099503	0.0194239	0.60846	TRUE
Steatosis_UKB	rs1958078	A	C	0.16177	0.0334348	0.0263805	0.20501	TRUE
Steatosis_UKB	rs199138	A	G	0.0902	-0.0555127	0.0358106	0.1211	TRUE
Steatosis_UKB	rs1999536	C	G	0.57442	-0.0506931	0.0188139	0.0070506	FALSE
Steatosis_UKB	rs2001846	T	C	0.47403	0.128393	0.0187137	6.84e-12	TRUE
Steatosis_UKB	rs2008598	G	A	0.3022	-0.0222456	0.020104	0.2685	TRUE
Steatosis_UKB	rs2015803	T	C	0.2561	-0.004008	0.020872	0.84772	TRUE
Steatosis_UKB	rs2023681	A	G	0.08954	-0.0161294	0.0320968	0.6153	TRUE
Steatosis_UKB	rs204995	A	G	0.73609	0.0242927	0.0213419	0.25501	TRUE
Steatosis_UKB	rs2062213	C	G	0.92004	-0.0363319	0.034481	0.29203	TRUE
Steatosis_UKB	rs2075423	T	G	0.33462	0.00598207	0.0212244	0.77806	TRUE
Steatosis_UKB	rs2080385	T	G	0.24251	-0.0232686	0.0217835	0.28544	TRUE
Steatosis_UKB	rs2107133	A	G	0.86755	-0.0430595	0.0270387	0.11127	TRUE
Steatosis_UKB	rs2108349	A	G	0.67493	-0.0069756	0.0195518	0.72126	TRUE
Steatosis_UKB	rs2126259	T	C	0.10274	0.0353671	0.0308188	0.25114	TRUE
Steatosis_UKB	rs2215383	T	C	0.44779	0.0129162	0.0182834	0.47991	TRUE
Steatosis_UKB	rs2236252	T	C	0.16933	-0.0161294	0.0246158	0.51231	TRUE
Steatosis_UKB	rs2237895	A	C	0.58978	0.0222456	0.0192252	0.24723	TRUE
Steatosis_UKB	rs2238435	C	G	0.40229	-0.0010005	0.0231785	0.96557	TRUE
Steatosis_UKB	rs2258238	A	T	0.88717	-0.0516432	0.0300171	0.085349	TRUE
Steatosis_UKB	rs2277536	T	C	0.70838	-0.0629748	0.0205524	0.0021832	TRUE
Steatosis_UKB	rs2281089	G	A	0.15092	-0.0171462	0.0269518	0.52466	TRUE
Steatosis_UKB	rs2290202	T	G	0.13372	0.0411419	0.0274206	0.13351	TRUE
Steatosis_UKB	rs2292662	T	C	0.1572	-0.004008	0.0257002	0.87607	TRUE
Steatosis_UKB	rs231360	T	C	0.40343	0.0009995	0.0412097	0.98065	TRUE
Steatosis_UKB	rs2351707	T	C	0.71812	0.00702461	0.0216352	0.74542	TRUE
Steatosis_UKB	rs2375278	A	G	0.16816	0.0276152	0.0254448	0.27779	TRUE
Steatosis_UKB	rs2383205	A	G	0.38603	-0.0090407	0.0182406	0.62015	TRUE
Steatosis_UKB	rs243019	T	C	0.54196	-0.0109399	0.0192188	0.5692	TRUE
Steatosis_UKB	rs2529440	T	C	0.45569	-0.0090407	0.0197954	0.64788	TRUE
Steatosis_UKB	rs2595582	A	G	0.39769	-0.0110609	0.0185412	0.5508	TRUE
Steatosis_UKB	rs2649999	T	C	0.32919	0.0324672	0.0200339	0.1051	TRUE
Steatosis_UKB	rs2657879	A	G	0.82083	-0.0059821	0.0226382	0.79159	TRUE
Steatosis_UKB	rs267738	T	G	0.7885	-0.0158733	0.0227967	0.48624	TRUE
Steatosis_UKB	rs2748427	A	G	0.77468	-0.0089597	0.0222936	0.68776	TRUE
Steatosis_UKB	rs2767036	A	C	0.7018	-0.0217615	0.0210078	0.30026	TRUE
Steatosis_UKB	rs2796441	A	G	0.41464	0.0168571	0.0190162	0.37537	TRUE
Steatosis_UKB	rs2812545	A	G	0.52967	-0.0158733	0.0192231	0.40895	TRUE
Steatosis_UKB	rs2820441	A	C	0.69053	0.0304592	0.0199439	0.1267	TRUE
Steatosis_UKB	rs2839671	A	G	0.18085	0.0237165	0.0246269	0.33553	TRUE
Steatosis_UKB	rs2845885	T	C	0.93695	-0.0998453	0.039791	0.012099	TRUE
Steatosis_UKB	rs28487964	A	T	0.0275	-0.0140989	0.0600024	0.81423	TRUE
Steatosis_UKB	rs28663084	A	G	0.6691	-0.0217615	0.0200946	0.27883	TRUE
Steatosis_UKB	rs28671200	T	G	0.70955	-0.0237165	0.0218926	0.27867	TRUE
Steatosis_UKB	rs28715334	T	G	0.19765	0.0497421	0.0234404	0.033832	TRUE
Steatosis_UKB	rs2896177	A	G	0.54677	-0.0353671	0.0189462	0.061941	TRUE
Steatosis_UKB	rs2908277	A	G	0.12519	-0.0232686	0.0284855	0.41401	TRUE
Steatosis_UKB	rs2925979	T	C	0.30021	0.0109399	0.0211086	0.60427	TRUE
Steatosis_UKB	rs2943646	A	G	0.3496	-0.0534008	0.019839	0.0071086	TRUE
Steatosis_UKB	rs2954029	T	A	0.45815	-0.140412	0.0188869	1.05e-13	FALSE
Steatosis_UKB	rs2972144	A	G	0.34682	-0.0523465	0.019701	0.0078829	TRUE
Steatosis_UKB	rs2979422	T	C	0.85468	0.0202027	0.0268361	0.45156	TRUE
Steatosis_UKB	rs3019208	A	G	0.67988	0.00400802	0.0224843	0.85852	TRUE
Steatosis_UKB	rs3094682	A	C	0.17789	-0.0356272	0.0240143	0.13792	TRUE
Steatosis_UKB	rs320369	A	G	0.30942	0.00995033	0.0209972	0.63558	TRUE
Steatosis_UKB	rs329122	A	G	0.42056	-0.0140989	0.0197246	0.47474	TRUE
Steatosis_UKB	rs340874	T	C	0.44198	0.00598207	0.0201242	0.76627	TRUE
Steatosis_UKB	rs340882	C	G	0.39297	-0.0130852	0.0195015	0.50223	TRUE
Steatosis_UKB	rs34341	A	T	0.43894	-0.0294288	0.0189239	0.11992	FALSE
Steatosis_UKB	rs34523089	T	C	0.15216	0.00895974	0.0243114	0.71247	TRUE
Steatosis_UKB	rs34715063	T	C	0.87494	-0.0217615	0.0284145	0.44376	TRUE
Steatosis_UKB	rs348330	A	G	0.61996	-0.0089597	0.0205943	0.66352	TRUE
Steatosis_UKB	rs34872471	T	C	0.70828	0.0294288	0.0206173	0.15347	TRUE
Steatosis_UKB	rs34990153	A	G	0.56893	0.0253178	0.018632	0.1742	TRUE
Steatosis_UKB	rs35000407	T	G	0.88407	0.098716	0.0294864	0.00081443	TRUE
Steatosis_UKB	rs35107257	A	G	0.04206	0.0592119	0.0443345	0.18169	TRUE
Steatosis_UKB	rs35318451	A	G	0.31979	0.0178399	0.0197536	0.36646	TRUE
Steatosis_UKB	rs35570672	T	C	0.22528	-0.0314907	0.022299	0.15789	TRUE
Steatosis_UKB	rs35769520	G	A	0.54086	0.002002	0.0157387	0.89878	TRUE
Steatosis_UKB	rs35889227	T	G	0.61296	0.00601807	0.0182652	0.74179	TRUE
Steatosis_UKB	rs35895680	A	C	0.31859	-0.0191828	0.0206271	0.35238	TRUE
Steatosis_UKB	rs35945185	A	G	0.37636	0.0109399	0.0197051	0.57877	TRUE
Steatosis_UKB	rs360147	T	C	0.26642	-0.0070246	0.0203256	0.72964	TRUE
Steatosis_UKB	rs36138276	A	G	0.5035	-0.0392207	0.0188419	0.037382	TRUE
Steatosis_UKB	rs36184164	G	T	0.11032	-0.0130852	0.0303458	0.66632	TRUE
Steatosis_UKB	rs370631	C	T	0.28164	-0.0090407	0.0197809	0.64764	TRUE
Steatosis_UKB	rs3768321	T	G	0.18969	0.0168571	0.0229113	0.46188	TRUE
Steatosis_UKB	rs3775380	A	G	0.52725	-0.0237165	0.0187589	0.20613	TRUE
Steatosis_UKB	rs3778321	A	G	0.1704	-0.0100503	0.0234189	0.66781	TRUE
Steatosis_UKB	rs3783394	A	G	0.33803	-0.0273712	0.0197233	0.16521	TRUE
Steatosis_UKB	rs3786900	A	G	0.73262	-0.0079682	0.0220717	0.71809	TRUE
Steatosis_UKB	rs3798519	A	C	0.81982	-0.0089597	0.0247807	0.71768	TRUE
Steatosis_UKB	rs3802177	A	G	0.30453	0.00895974	0.0197292	0.64973	TRUE
Steatosis_UKB	rs3829109	A	G	0.26803	0.0256677	0.0212505	0.2271	TRUE
Steatosis_UKB	rs3842753	T	G	0.29439	0.0353671	0.0208921	0.090485	TRUE
Steatosis_UKB	rs39713	T	C	0.08999	-0.0080322	0.0321109	0.80248	TRUE
Steatosis_UKB	rs41270871	A	T	0.218	0.0266419	0.0223907	0.2341	TRUE
Steatosis_UKB	rs4148646	C	G	0.35283	-0.0151136	0.020109	0.4523	TRUE
Steatosis_UKB	rs429358	T	C	0.84593	0.202116	0.0268647	5.33e-14	TRUE
Steatosis_UKB	rs4368494	A	G	0.31203	-0.0130852	0.020099	0.51502	TRUE
Steatosis_UKB	rs452306	T	C	0.55783	0.0010005	0.0231785	0.96557	TRUE
Steatosis_UKB	rs45520632	C	T	0.0531	0.00299551	0.0490671	0.95132	TRUE
Steatosis_UKB	rs459193	A	G	0.26093	-0.026344	0.0218071	0.22703	TRUE
Steatosis_UKB	rs4686471	T	C	0.38267	-0.0523465	0.0193671	0.0068746	TRUE
Steatosis_UKB	rs4688760	T	C	0.68375	0.0294288	0.0200914	0.14299	TRUE
Steatosis_UKB	rs469882	C	A	0.19223	-0.0481404	0.0239061	0.044038	TRUE
Steatosis_UKB	rs4709746	T	C	0.13121	-0.0202027	0.027855	0.46828	TRUE
Steatosis_UKB	rs4727979	A	C	0.9217	0.0010005	0.0260898	0.96941	TRUE
Steatosis_UKB	rs4737009	A	G	0.24246	0.0178399	0.022017	0.41778	TRUE
Steatosis_UKB	rs474513	A	G	0.52495	0.0335568	0.0189659	0.07684	TRUE
Steatosis_UKB	rs4760278	A	C	0.21646	0.001998	0.0256245	0.93785	TRUE
Steatosis_UKB	rs4760682	A	C	0.81825	-0.0207825	0.0244788	0.39588	TRUE
Steatosis_UKB	rs4774514	T	C	0.06577	-0.0747235	0.041924	0.074691	TRUE
Steatosis_UKB	rs4789111	T	C	0.15055	-0.0140989	0.0255829	0.58156	TRUE
Steatosis_UKB	rs4804833	A	G	0.38996	0.0411419	0.0193287	0.033292	TRUE
Steatosis_UKB	rs4808802	C	G	0.22508	0.0334348	0.0223395	0.13448	TRUE
Steatosis_UKB	rs4812034	T	G	0.54783	-0.0178399	0.0189347	0.3461	TRUE
Steatosis_UKB	rs4841429	G	A	0.08441	0.0582689	0.0350644	0.096559	TRUE
Steatosis_UKB	rs4846335	A	C	0.10434	0.0353671	0.0305413	0.24686	TRUE
Steatosis_UKB	rs4854760	G	A	0.34208	-0.0080322	0.0189502	0.67167	TRUE
Steatosis_UKB	rs4862423	T	C	0.40076	0.00299551	0.0197738	0.87959	TRUE
Steatosis_UKB	rs4865436	C	G	0.71731	0.0110609	0.0221883	0.61813	TRUE
Steatosis_UKB	rs4865796	A	G	0.69631	0.071496	0.0205682	0.00050886	TRUE
Steatosis_UKB	rs490689	A	G	0.20538	-0.0060181	0.0242697	0.80416	TRUE
Steatosis_UKB	rs4925109	A	G	0.31911	0.0334348	0.0205698	0.10407	TRUE
Steatosis_UKB	rs4929965	A	G	0.38026	0.0372958	0.0191118	0.051003	TRUE
Steatosis_UKB	rs4938939	A	G	0.2955	0.00697561	0.020881	0.73833	TRUE
Steatosis_UKB	rs4977213	T	C	0.62501	0.0010005	0.0319517	0.97502	TRUE
Steatosis_UKB	rs4980325	T	G	0.5519	-0.0227395	0.0188323	0.22725	TRUE
Steatosis_UKB	rs5017305	A	T	0.16864	-0.0212236	0.0248234	0.39256	TRUE
Steatosis_UKB	rs508419	A	G	0.24182	0.0382587	0.0217308	0.07831	TRUE
Steatosis_UKB	rs5215	T	C	0.6479	0.0171462	0.0193087	0.37454	TRUE
Steatosis_UKB	rs55653563	A	C	0.73721	0.00300451	0.0250236	0.90443	TRUE
Steatosis_UKB	rs55778511	G	T	0.06095	0.0421012	0.0415867	0.31136	TRUE
Steatosis_UKB	rs55872725	T	C	0.3945	0.0401818	0.019222	0.036581	TRUE
Steatosis_UKB	rs560887	T	C	0.28634	-0.0030045	0.0189252	0.87386	TRUE
Steatosis_UKB	rs56187241	T	C	0.04429	0.0188218	0.04783	0.69394	TRUE
Steatosis_UKB	rs56206139	C	A	0.08183	0.00498754	0.0362545	0.89058	TRUE
Steatosis_UKB	rs563027675	G	C	0.01917	-0.0779615	0.0692281	0.2601	TRUE
Steatosis_UKB	rs56348580	C	G	0.29914	-0.040822	0.0204308	0.04571	TRUE
Steatosis_UKB	rs56912861	A	G	0.34317	0.0411419	0.0195552	0.035388	TRUE
Steatosis_UKB	rs573225	A	G	0.69317	0.0110609	0.0198598	0.57756	TRUE
Steatosis_UKB	rs5758223	A	G	0.72355	0.0222456	0.0214201	0.29902	TRUE
Steatosis_UKB	rs57659670	C	T	0.08201	-0.0565704	0.036069	0.11679	TRUE
Steatosis_UKB	rs576674	A	G	0.82205	-0.0440169	0.0247836	0.075725	TRUE
Steatosis_UKB	rs58432198	T	C	0.1144	-0.076881	0.029845	0.0099947	TRUE
Steatosis_UKB	rs58642235	T	C	0.84756	-0.0207825	0.0279393	0.45697	TRUE
Steatosis_UKB	rs58925536	T	C	0.04027	0.10075	0.0506678	0.046763	TRUE
Steatosis_UKB	rs590097	T	G	0.35222	-0.026344	0.019743	0.18209	TRUE
Steatosis_UKB	rs59147390	T	C	0.88541	0.0534008	0.0304085	0.079069	TRUE
Steatosis_UKB	rs59950280	A	G	0.3375	0.00697561	0.019484	0.72033	TRUE
Steatosis_UKB	rs601945	A	G	0.81538	-0.0497421	0.0235967	0.03503	TRUE
Steatosis_UKB	rs6059696	G	C	0.16402	0.0392207	0.0258361	0.129	TRUE
Steatosis_UKB	rs608793	T	C	0.51285	0.0120726	0.0185074	0.5142	TRUE
Steatosis_UKB	rs6113722	A	G	0.04034	-0.0130852	0.0498003	0.79274	TRUE
Steatosis_UKB	rs61676547	C	G	0.20166	0.0421012	0.0240692	0.080261	TRUE
Steatosis_UKB	rs61750929	T	C	0.05423	-0.0253178	0.0408394	0.5353	TRUE
Steatosis_UKB	rs62074125	C	A	0.25412	0.0363319	0.0211478	0.085796	TRUE
Steatosis_UKB	rs62107261	T	C	0.95361	0.107585	0.0451375	0.017149	TRUE
Steatosis_UKB	rs62183592	T	C	0.06699	0.0285875	0.0374809	0.44563	TRUE
Steatosis_UKB	rs62271373	A	T	0.05775	0.0620354	0.0396151	0.11736	TRUE
Steatosis_UKB	rs62563593	A	G	0.60341	-0.0344014	0.0191521	0.072459	TRUE
Steatosis_UKB	rs6439426	G	A	0.14374	0.00796817	0.0252439	0.75227	TRUE
Steatosis_UKB	rs6444809	T	C	0.87578	0.0191828	0.0282347	0.49688	TRUE
Steatosis_UKB	rs6459737	A	G	0.35893	0.0168571	0.0199975	0.39925	TRUE
Steatosis_UKB	rs6474359	T	C	0.95788	-0.0667236	0.0485318	0.16918	TRUE
Steatosis_UKB	rs6487237	A	C	0.79242	-0.0246926	0.0238133	0.29977	TRUE
Steatosis_UKB	rs648795	A	T	0.44076	0.00498754	0.0175989	0.77687	FALSE
Steatosis_UKB	rs6489811	A	G	0.47744	0.0129162	0.0182513	0.47914	TRUE
Steatosis_UKB	rs6538804	C	G	0.60306	-0.0089597	0.0189147	0.63572	TRUE
Steatosis_UKB	rs6545714	A	G	0.60579	-0.0440169	0.0189751	0.020356	TRUE
Steatosis_UKB	rs6592965	A	G	0.45539	0.0168571	0.0188015	0.36994	TRUE
Steatosis_UKB	rs6598541	A	G	0.36303	0.00697561	0.0196963	0.72322	TRUE
Steatosis_UKB	rs6600191	T	C	0.81296	-0.0129162	0.0250638	0.60632	TRUE
Steatosis_UKB	rs6662924	A	C	0.18146	0.0158734	0.0247128	0.52067	TRUE
Steatosis_UKB	rs6674544	A	G	0.59466	0.0304592	0.0194912	0.11812	TRUE
Steatosis_UKB	rs6687271	A	C	0.7514	-0.0620354	0.0216519	0.0041684	TRUE
Steatosis_UKB	rs672271	T	C	0.90529	0.0100503	0.0347085	0.77215	TRUE
Steatosis_UKB	rs67232546	T	C	0.21086	-0.0314907	0.0234964	0.18017	TRUE
Steatosis_UKB	rs6760824	A	C	0.29184	0.0256677	0.0202907	0.20587	TRUE
Steatosis_UKB	rs6798941	T	C	0.29112	0.0139029	0.0199705	0.48632	TRUE
Steatosis_UKB	rs6804915	A	C	0.2926	0.0449734	0.0202756	0.026548	TRUE
Steatosis_UKB	rs6808574	T	C	0.38236	-0.0512933	0.0193904	0.0081619	TRUE
Steatosis_UKB	rs6821438	A	G	0.52746	0.0345914	0.0189902	0.068524	TRUE
Steatosis_UKB	rs6822746	A	G	0.35145	-0.0080322	0.0190277	0.67293	TRUE
Steatosis_UKB	rs6855363	T	C	0.66147	0.0283995	0.0201531	0.15878	TRUE
Steatosis_UKB	rs6877043	T	C	0.6348	0.00400802	0.0220479	0.85575	TRUE
Steatosis_UKB	rs6885132	C	G	0.89385	0.0481404	0.0323581	0.13682	TRUE
Steatosis_UKB	rs6905288	A	G	0.57315	0.0502412	0.018947	0.0080095	TRUE
Steatosis_UKB	rs6937438	A	G	0.70674	0.0294288	0.0203982	0.1491	TRUE
Steatosis_UKB	rs7012637	A	G	0.47326	-0.0202027	0.0192974	0.29514	TRUE
Steatosis_UKB	rs7012814	A	G	0.47366	-0.0191828	0.0192273	0.31843	TRUE
Steatosis_UKB	rs702634	A	G	0.69671	0.0725707	0.0204845	0.00039604	TRUE
Steatosis_UKB	rs703972	C	G	0.45478	-0.0080322	0.0191601	0.67506	FALSE
Steatosis_UKB	rs7042939	A	G	0.38463	-0.0070246	0.0186347	0.7062	TRUE
Steatosis_UKB	rs7068127	G	A	0.40788	0.0109399	0.0187781	0.56017	TRUE
Steatosis_UKB	rs708686	T	C	0.28334	-0.0050125	0.0226598	0.82493	TRUE
Steatosis_UKB	rs7095788	T	C	0.3587	0.0198026	0.0194024	0.30743	TRUE
Steatosis_UKB	rs7127313	T	C	0.35309	0.0119286	0.0197599	0.54606	TRUE
Steatosis_UKB	rs7133378	A	G	0.3209	-0.0502412	0.0201156	0.012503	TRUE
Steatosis_UKB	rs71537957	T	C	0.27183	0.0344014	0.020917	0.10004	TRUE
Steatosis_UKB	rs7163757	T	C	0.43244	0.0148886	0.0194357	0.44365	TRUE
Steatosis_UKB	rs7178572	A	G	0.29844	-0.0202027	0.0212959	0.34279	TRUE
Steatosis_UKB	rs7178762	T	C	0.54492	-0.0079682	0.0190341	0.67549	TRUE
Steatosis_UKB	rs7190771	A	G	0.3713	-0.0418642	0.0194552	0.031411	TRUE
Steatosis_UKB	rs7198799	T	C	0.2904	0.0237165	0.0201587	0.2394	TRUE
Steatosis_UKB	rs7225558	T	C	0.36254	-0.0202027	0.0199027	0.31007	TRUE
Steatosis_UKB	rs7240767	T	C	0.6021	0.0171462	0.0197689	0.38576	TRUE
Steatosis_UKB	rs7256920	A	G	0.48069	-0.0050125	0.0185195	0.78665	TRUE
Steatosis_UKB	rs72606621	A	G	0.27672	-0.0304592	0.0211124	0.1491	TRUE
Steatosis_UKB	rs72802358	C	G	0.10656	-0.0377019	0.0310896	0.22525	TRUE
Steatosis_UKB	rs7297861	C	T	0.10219	-0.0030045	0.0301879	0.92072	TRUE
Steatosis_UKB	rs73013411	A	C	0.12953	-0.026344	0.0282364	0.35083	TRUE
Steatosis_UKB	rs7313918	T	C	0.86932	-0.0497421	0.0278689	0.074284	TRUE
Steatosis_UKB	rs731839	A	G	0.65841	-0.0178399	0.0202888	0.37924	TRUE
Steatosis_UKB	rs7325671	T	C	0.13703	0.0468836	0.0275887	0.089248	TRUE
Steatosis_UKB	rs735831	G	T	0.05221	0.00299551	0.0372348	0.93588	TRUE
Steatosis_UKB	rs737092	T	C	0.51019	-0.0139029	0.0192191	0.46944	TRUE
Steatosis_UKB	rs7385804	C	A	0.37279	0.00399202	0.019109	0.83452	TRUE
Steatosis_UKB	rs739846	A	G	0.07839	0.305276	0.0325988	7.63e-21	TRUE
Steatosis_UKB	rs7432894	C	T	0.31779	0.0148886	0.0206691	0.47132	TRUE
Steatosis_UKB	rs74338506	A	G	0.02675	0.0497421	0.0548645	0.3646	TRUE
Steatosis_UKB	rs745805	A	T	0.81562	0.0449974	0.0251568	0.073667	TRUE
Steatosis_UKB	rs7547793	A	C	0.10337	0.0363319	0.0307393	0.23723	TRUE
Steatosis_UKB	rs75580845	C	T	0.08714	0.0639133	0.0318047	0.044478	TRUE
Steatosis_UKB	rs7568172	A	G	0.06422	0.00995033	0.0380327	0.79361	TRUE
Steatosis_UKB	rs7572970	A	G	0.28258	-0.0151136	0.0214002	0.48004	TRUE
Steatosis_UKB	rs7596205	A	G	0.10481	0.0256677	0.0300112	0.3924	TRUE
Steatosis_UKB	rs75965181	A	T	0.01681	0.00895974	0.0761927	0.90639	TRUE
Steatosis_UKB	rs7633675	T	G	0.67292	-0.0314987	0.0201114	0.1173	TRUE
Steatosis_UKB	rs7638408	T	C	0.34922	0.00796817	0.020845	0.70227	TRUE
Steatosis_UKB	rs7648210	A	G	0.23509	0.0353671	0.022006	0.10802	TRUE
Steatosis_UKB	rs7650925	T	G	0.46833	0.00697561	0.0197119	0.72343	TRUE
Steatosis_UKB	rs76533333	A	G	0.91172	-0.0285875	0.0323072	0.37623	TRUE
Steatosis_UKB	rs7667864	A	C	0.28448	-0.0191828	0.0208191	0.35684	TRUE
Steatosis_UKB	rs7669833	A	T	0.30003	-0.0130852	0.0204943	0.52316	TRUE
Steatosis_UKB	rs7708285	A	G	0.69883	0.0470916	0.0203786	0.020842	TRUE
Steatosis_UKB	rs7732130	A	G	0.68956	0.0429075	0.020305	0.034588	TRUE
Steatosis_UKB	rs77464186	A	C	0.84663	-0.0089597	0.0269743	0.73977	TRUE
Steatosis_UKB	rs77864822	A	G	0.93589	0.018164	0.0386508	0.63839	TRUE
Steatosis_UKB	rs78132593	A	C	0.20977	0.0168571	0.0225763	0.45526	TRUE
Steatosis_UKB	rs7861647	T	C	0.20762	0.0353671	0.0228229	0.12123	TRUE
Steatosis_UKB	rs7865362	T	C	0.37435	-0.0100503	0.019564	0.60745	TRUE
Steatosis_UKB	rs7903146	T	C	0.28963	-0.0304592	0.0207772	0.14265	TRUE
Steatosis_UKB	rs79403657	C	G	0.8301	-0.0109399	0.0236117	0.64313	TRUE
Steatosis_UKB	rs7966976	A	G	0.19251	0.0440169	0.0233281	0.059179	TRUE
Steatosis_UKB	rs8008910	A	G	0.22191	0.0276152	0.0224447	0.21856	TRUE
Steatosis_UKB	rs8071043	T	C	0.6698	-0.0049875	0.0193562	0.79666	TRUE
Steatosis_UKB	rs8097210	T	G	0.73517	-0.0099503	0.0209106	0.63418	TRUE
Steatosis_UKB	rs8138197	A	G	0.4702	-0.0090407	0.0184705	0.62451	TRUE
Steatosis_UKB	rs8177271	A	G	0.33781	-0.0110609	0.0206028	0.59136	TRUE
Steatosis_UKB	rs8192675	T	C	0.70313	-0.0449734	0.0206785	0.029639	TRUE
Steatosis_UKB	rs837763	T	C	0.55663	0.0283995	0.0191765	0.13862	TRUE
Steatosis_UKB	rs855791	A	G	0.43539	0.0009995	0.0145678	0.9453	TRUE
Steatosis_UKB	rs857725	T	G	0.73679	-0.0237165	0.0207455	0.25295	TRUE
Steatosis_UKB	rs859788	G	A	0.46161	-0.0191828	0.0192698	0.3195	TRUE
Steatosis_UKB	rs860598	A	G	0.82954	0.0576291	0.0258617	0.025857	TRUE
Steatosis_UKB	rs878521	A	G	0.25963	-0.0283995	0.0214877	0.18628	TRUE
Steatosis_UKB	rs896854	T	C	0.48941	0.0276152	0.0183673	0.13271	TRUE
Steatosis_UKB	rs9257461	T	C	0.4159	0.0217615	0.0195419	0.26546	TRUE
Steatosis_UKB	rs9260150	T	G	0.08632	-0.0460439	0.0353039	0.19216	TRUE
Steatosis_UKB	rs9265878	A	G	0.26591	-0.0512933	0.021505	0.017071	TRUE
Steatosis_UKB	rs9267953	T	C	0.1432	-0.0171462	0.0263334	0.51497	TRUE
Steatosis_UKB	rs9269397	C	G	0.16991	-0.0140989	0.0247877	0.5695	TRUE
Steatosis_UKB	rs9295767	A	G	0.03775	0.0778865	0.049218	0.11354	TRUE
Steatosis_UKB	rs9304665	A	T	0.75279	-0.0459289	0.0219837	0.036687	TRUE
Steatosis_UKB	rs9348441	A	T	0.26169	0.0516432	0.0212746	0.015205	TRUE
Steatosis_UKB	rs9368222	A	C	0.2614	0.0516432	0.0211586	0.014656	TRUE
Steatosis_UKB	rs9376090	T	C	0.74942	-0.0487902	0.0212204	0.021493	TRUE
Steatosis_UKB	rs9379084	A	G	0.11364	0.0411419	0.0300287	0.17066	TRUE
Steatosis_UKB	rs9389269	C	T	0.2642	0.0401818	0.0208303	0.05373	TRUE
Steatosis_UKB	rs9399136	C	T	0.25051	0.0487902	0.0212219	0.021502	TRUE
Steatosis_UKB	rs9512463	T	C	0.22809	0.00995033	0.0234241	0.67099	TRUE
Steatosis_UKB	rs9563615	A	T	0.70001	0.0502412	0.020512	0.014311	TRUE
Steatosis_UKB	rs9610638	T	C	0.42523	0.00299551	0.0199895	0.88088	TRUE
Steatosis_UKB	rs9650069	T	C	0.30025	0.0109399	0.0205819	0.59505	TRUE
Steatosis_UKB	rs9665898	T	C	0.13615	0.0295588	0.0279299	0.28991	TRUE
Steatosis_UKB	rs970079	G	A	0.51793	-0.0059821	0.0187583	0.7498	TRUE
Steatosis_UKB	rs972283	A	G	0.478	-0.0090407	0.0181715	0.61882	TRUE
Steatosis_UKB	rs9818758	A	G	0.16601	-0.0387408	0.0252367	0.12476	TRUE
Steatosis_UKB	rs9830061	T	C	0.29539	-0.0140989	0.0205432	0.49252	TRUE
Steatosis_UKB	rs9865773	C	G	0.39071	-0.0377019	0.019196	0.049524	TRUE
Steatosis_UKB	rs9873519	T	C	0.52087	0.0222456	0.0188458	0.23784	TRUE
Steatosis_UKB	rs9884482	T	C	0.63213	-0.001998	0.0171751	0.90739	TRUE
Steatosis_UKB	rs9909940	T	C	0.31478	-0.0222456	0.0200889	0.26814	TRUE
Steatosis_UKB	rs9914988	A	G	0.78759	0.0387408	0.0235895	0.10053	TRUE
Steatosis_UKB	rs9921222	C	T	0.53083	0.00702461	0.0199602	0.72489	TRUE
Steatosis_UKB	rs996347	C	T	0.349	-0.0120726	0.0203185	0.5524	TRUE
Steatosis_INTERMOUNTAIN	rs10049358	C	G	0.40397	-0.0080322	0.0331996	0.80883	TRUE
Steatosis_INTERMOUNTAIN	rs10050393	T	C	0.5632	-0.0009995	0.0379892	0.97901	TRUE
Steatosis_INTERMOUNTAIN	rs1007090	T	C	0.33498	-0.0640053	0.0339013	0.059027	TRUE
Steatosis_INTERMOUNTAIN	rs10097617	T	C	0.48306	0.0246926	0.032627	0.44916	TRUE
Steatosis_INTERMOUNTAIN	rs10151436	A	T	0.88968	-0.0573251	0.0505529	0.25681	TRUE
Steatosis_INTERMOUNTAIN	rs10169706	T	C	0.04634	0.07139	0.076792	0.35255	TRUE
Steatosis_INTERMOUNTAIN	rs10231021	A	T	0.4777	0.0227395	0.0321015	0.47872	FALSE
Steatosis_INTERMOUNTAIN	rs10263500	T	C	0.48353	-0.0439519	0.0324115	0.17508	TRUE
Steatosis_INTERMOUNTAIN	rs10305457	T	C	0.0931	0.0372958	0.0552716	0.49982	TRUE
Steatosis_INTERMOUNTAIN	rs10405535	A	G	0.31365	0.00796817	0.0352431	0.82113	TRUE
Steatosis_INTERMOUNTAIN	rs10406431	A	G	0.55621	0.00501254	0.0312019	0.87237	TRUE
Steatosis_INTERMOUNTAIN	rs10419627	A	G	0.58782	-0.0119286	0.0335436	0.72213	TRUE
Steatosis_INTERMOUNTAIN	rs10421599	A	G	0.22319	-0.004008	0.0349501	0.9087	TRUE
Steatosis_INTERMOUNTAIN	rs10487796	A	T	0.4566	0.0324672	0.0320591	0.31119	FALSE
Steatosis_INTERMOUNTAIN	rs10516495	A	T	0.30771	-0.0151136	0.0340045	0.65671	TRUE
Steatosis_INTERMOUNTAIN	rs1057394	A	G	0.60434	0.0232686	0.0333715	0.48564	TRUE
Steatosis_INTERMOUNTAIN	rs1061810	A	C	0.29481	0.0129162	0.0358748	0.71882	TRUE
Steatosis_INTERMOUNTAIN	rs10750215	T	G	0.38627	-0.018164	0.0334512	0.58713	TRUE
Steatosis_INTERMOUNTAIN	rs10750397	A	G	0.27538	-0.0283995	0.0357231	0.42662	TRUE
Steatosis_INTERMOUNTAIN	rs10774624	A	G	0.51003	-0.0188218	0.0324294	0.56165	TRUE
Steatosis_INTERMOUNTAIN	rs10801913	A	G	0.31378	-0.0325232	0.0348703	0.35098	TRUE
Steatosis_INTERMOUNTAIN	rs10804630	C	T	0.10568	0.00796817	0.0552954	0.88542	TRUE
Steatosis_INTERMOUNTAIN	rs10811660	A	G	0.17317	0.0788112	0.0420922	0.061159	TRUE
Steatosis_INTERMOUNTAIN	rs10811661	T	C	0.82684	-0.0788112	0.0419275	0.060149	TRUE
Steatosis_INTERMOUNTAIN	rs10822143	C	T	0.48609	-0.018164	0.0318717	0.56874	TRUE
Steatosis_INTERMOUNTAIN	rs10830963	C	G	0.71986	0.0304592	0.0359952	0.39744	TRUE
Steatosis_INTERMOUNTAIN	rs10838524	A	G	0.43852	0.0639133	0.0323757	0.048369	TRUE
Steatosis_INTERMOUNTAIN	rs10838693	C	G	0.31547	-0.0449974	0.0352366	0.2016	TRUE
Steatosis_INTERMOUNTAIN	rs10865959	C	!	0.31641	0.0276152	0.0340562	0.41744	FALSE
Steatosis_INTERMOUNTAIN	rs10882099	T	C	0.5963	-0.0168571	0.0323574	0.60239	TRUE
Steatosis_INTERMOUNTAIN	rs10908278	A	T	0.53579	-0.0049875	0.0307545	0.87117	FALSE
Steatosis_INTERMOUNTAIN	rs10937721	C	G	0.59157	0.0110609	0.0320713	0.73018	TRUE
Steatosis_INTERMOUNTAIN	rs10946402	T	G	0.82331	-0.07139	0.0414497	0.08501	TRUE
Steatosis_INTERMOUNTAIN	rs10974438	A	C	0.64125	0.0335568	0.0338374	0.32134	TRUE
Steatosis_INTERMOUNTAIN	rs11039154	T	C	0.2791	0.0535408	0.0351725	0.12795	TRUE
Steatosis_INTERMOUNTAIN	rs11048456	T	C	0.75839	-0.0440169	0.0376236	0.24203	TRUE
Steatosis_INTERMOUNTAIN	rs11063029	T	C	0.05206	0.0119286	0.0691438	0.86303	TRUE
Steatosis_INTERMOUNTAIN	rs11063069	A	G	0.79248	-0.0266419	0.0396121	0.50122	TRUE
Steatosis_INTERMOUNTAIN	rs11125072	A	T	0.43595	-0.0222456	0.0327587	0.49709	FALSE
Steatosis_INTERMOUNTAIN	rs111400299	G	A	0.01319	-0.204567	0.151169	0.17598	TRUE
Steatosis_INTERMOUNTAIN	rs1117610	A	T	0.7755	0.0273712	0.0382131	0.47382	TRUE
Steatosis_INTERMOUNTAIN	rs111884754	A	C	0.07833	0.0741794	0.0586539	0.20598	TRUE
Steatosis_INTERMOUNTAIN	rs11248914	T	C	0.66089	0.0943107	0.0345043	0.0062703	TRUE
Steatosis_INTERMOUNTAIN	rs11257655	T	C	0.20783	-0.0470916	0.0401432	0.24076	TRUE
Steatosis_INTERMOUNTAIN	rs1127215	A	!	0.42301	-0.0191828	0.0323829	0.5536	FALSE
Steatosis_INTERMOUNTAIN	rs112727702	T	G	0.24617	0.0525924	0.0369726	0.15489	TRUE
Steatosis_INTERMOUNTAIN	rs112824462	A	G	0.23684	-0.0377019	0.0379331	0.32027	TRUE
Steatosis_INTERMOUNTAIN	rs114708114	T	C	0.02432	0.0497421	0.103524	0.63088	TRUE
Steatosis_INTERMOUNTAIN	rs11496066	T	C	0.81133	0.0171462	0.0413498	0.67839	TRUE
Steatosis_INTERMOUNTAIN	rs11509470	A	T	0.20698	-0.0565704	0.0407271	0.16483	TRUE
Steatosis_INTERMOUNTAIN	rs115505614	T	C	0.0519	0.172271	0.068931	0.012448	TRUE
Steatosis_INTERMOUNTAIN	rs11558471	A	G	0.686	0.0910194	0.0351698	0.0096536	TRUE
Steatosis_INTERMOUNTAIN	rs11603349	T	C	0.83822	0.0273712	0.0433827	0.52809	TRUE
Steatosis_INTERMOUNTAIN	rs11610045	A	G	0.50511	0.002002	0.0287634	0.94451	TRUE
Steatosis_INTERMOUNTAIN	rs116141873	T	G	0.04422	-0.147341	0.0809277	0.068661	TRUE
Steatosis_INTERMOUNTAIN	rs116169498	G	C	0.01338	0.212689	0.134711	0.11437	TRUE
Steatosis_INTERMOUNTAIN	rs11619319	A	G	0.78635	-0.0592119	0.0393715	0.1326	TRUE
Steatosis_INTERMOUNTAIN	rs11634990	C	T	0.16134	0.0109399	0.0456444	0.81058	TRUE
Steatosis_INTERMOUNTAIN	rs11643024	A	G	0.3037	-0.018164	0.0358864	0.61275	TRUE
Steatosis_INTERMOUNTAIN	rs116758224	G	A	0.03007	-0.040822	0.0950121	0.66745	TRUE
Steatosis_INTERMOUNTAIN	rs11688682	C	G	0.27721	-0.0222456	0.0366702	0.54409	TRUE
Steatosis_INTERMOUNTAIN	rs11699802	T	C	0.46799	0.0246926	0.0328431	0.45215	TRUE
Steatosis_INTERMOUNTAIN	rs11708067	A	G	0.76816	0.0345914	0.0381569	0.36464	TRUE
Steatosis_INTERMOUNTAIN	rs11709077	A	G	0.12776	0.0237165	0.047353	0.61648	TRUE
Steatosis_INTERMOUNTAIN	rs11719201	T	C	0.23523	-0.0356272	0.0383095	0.35238	TRUE
Steatosis_INTERMOUNTAIN	rs117233107	A	G	0.01718	-0.221894	0.136348	0.10365	TRUE
Steatosis_INTERMOUNTAIN	rs11727676	T	C	0.90941	0.0779615	0.0579766	0.17872	TRUE
Steatosis_INTERMOUNTAIN	rs1175549	A	C	0.76492	-0.0506931	0.0381318	0.18371	TRUE
Steatosis_INTERMOUNTAIN	rs11759026	A	G	0.767	0.0010005	0.0268902	0.97032	TRUE
Steatosis_INTERMOUNTAIN	rs117643180	A	C	0.02385	-0.196015	0.112705	0.082003	TRUE
Steatosis_INTERMOUNTAIN	rs117718169	T	C	0.04497	-0.0232686	0.0787495	0.76763	TRUE
Steatosis_INTERMOUNTAIN	rs117753190	G	C	0.03632	-0.0747235	0.0883664	0.39777	TRUE
Steatosis_INTERMOUNTAIN	rs118164457	T	C	0.9565	0.076881	0.0801316	0.33734	TRUE
Steatosis_INTERMOUNTAIN	rs11842871	A	!	0.26224	-0.0377019	0.037255	0.31154	FALSE
Steatosis_INTERMOUNTAIN	rs11856307	A	C	0.58308	0.0304592	0.0326635	0.35107	TRUE
Steatosis_INTERMOUNTAIN	rs11958808	C	G	0.39727	-0.0110609	0.0329597	0.73718	TRUE
Steatosis_INTERMOUNTAIN	rs12001437	T	C	0.62963	-0.0227395	0.0337695	0.50071	TRUE
Steatosis_INTERMOUNTAIN	rs12055786	T	C	0.40989	0.0009995	0.0449504	0.98226	TRUE
Steatosis_INTERMOUNTAIN	rs1206760	A	G	0.56965	-0.079735	0.0325541	0.014313	TRUE
Steatosis_INTERMOUNTAIN	rs12140153	T	G	0.09681	0.00598207	0.0521639	0.9087	TRUE
Steatosis_INTERMOUNTAIN	rs12206204	T	C	0.0165	-0.328504	0.139	0.018111	TRUE
Steatosis_INTERMOUNTAIN	rs12325539	T	C	0.60028	0.0325232	0.0324272	0.31588	TRUE
Steatosis_INTERMOUNTAIN	rs12419620	G	T	0.16092	-0.0030045	0.0419034	0.94284	TRUE
Steatosis_INTERMOUNTAIN	rs12478088	G	A	0.37986	0.00498754	0.0356446	0.88872	TRUE
Steatosis_INTERMOUNTAIN	rs12491937	A	G	0.58407	-0.0109399	0.0322472	0.73442	TRUE
Steatosis_INTERMOUNTAIN	rs1250244	G	C	0.27388	-0.0335568	0.036361	0.35607	TRUE
Steatosis_INTERMOUNTAIN	rs12541643	T	C	0.48206	-0.0439519	0.0322365	0.17275	TRUE
Steatosis_INTERMOUNTAIN	rs12568930	C	T	0.17234	-0.018164	0.0435061	0.67631	TRUE
Steatosis_INTERMOUNTAIN	rs1260326	T	C	0.39738	0.0788112	0.0327319	0.01605	TRUE
Steatosis_INTERMOUNTAIN	rs12612492	T	C	0.1273	0.00697561	0.047844	0.88408	TRUE
Steatosis_INTERMOUNTAIN	rs12633819	G	A	0.3381	-0.026344	0.0338937	0.43701	TRUE
Steatosis_INTERMOUNTAIN	rs12692738	T	C	0.76543	0.0544562	0.0386576	0.15893	TRUE
Steatosis_INTERMOUNTAIN	rs12718598	C	T	0.48992	-0.0253178	0.0320098	0.42898	TRUE
Steatosis_INTERMOUNTAIN	rs12719778	T	C	0.53534	0.0010005	0.030336	0.97369	TRUE
Steatosis_INTERMOUNTAIN	rs12730935	A	G	0.40334	-0.0030045	0.0325828	0.92653	TRUE
Steatosis_INTERMOUNTAIN	rs12784552	A	G	0.91122	-0.0029955	0.0550055	0.95657	TRUE
Steatosis_INTERMOUNTAIN	rs1278769	A	G	0.2333	0.0158734	0.0369744	0.6677	TRUE
Steatosis_INTERMOUNTAIN	rs12807014	C	T	0.29852	-0.0294288	0.035144	0.40238	TRUE
Steatosis_INTERMOUNTAIN	rs12888855	A	C	0.2229	0.0573251	0.0386514	0.13804	TRUE
Steatosis_INTERMOUNTAIN	rs12898997	T	C	0.66408	-0.0009995	0.0268633	0.97032	TRUE
Steatosis_INTERMOUNTAIN	rs12910361	A	G	0.28553	0.0314987	0.0354499	0.37425	TRUE
Steatosis_INTERMOUNTAIN	rs12916360	T	G	0.13113	-0.0171462	0.0487332	0.72496	TRUE
Steatosis_INTERMOUNTAIN	rs12920022	A	!	0.15776	-0.0050125	0.0460172	0.91326	FALSE
Steatosis_INTERMOUNTAIN	rs12975762	G	A	0.29315	0.0009995	0.0710748	0.98878	TRUE
Steatosis_INTERMOUNTAIN	rs12976652	C	T	0.12568	-0.0397809	0.0491671	0.41846	TRUE
Steatosis_INTERMOUNTAIN	rs12979144	A	G	0.42664	-0.05975	0.032342	0.064683	TRUE
Steatosis_INTERMOUNTAIN	rs13007705	T	C	0.45727	-0.0640053	0.0328643	0.051467	TRUE
Steatosis_INTERMOUNTAIN	rs13008704	C	T	0.49495	-0.0202027	0.0330201	0.54065	TRUE
Steatosis_INTERMOUNTAIN	rs13022337	A	G	0.164	0.0237165	0.0428516	0.57995	TRUE
Steatosis_INTERMOUNTAIN	rs13089972	!	A	0.41411	-0.0273712	0.0326611	0.40201	FALSE
Steatosis_INTERMOUNTAIN	rs13130484	T	C	0.42739	0.00796817	0.034453	0.8171	TRUE
Steatosis_INTERMOUNTAIN	rs13134327	A	G	0.31441	-0.002002	0.035589	0.95514	TRUE
Steatosis_INTERMOUNTAIN	rs13234131	A	G	0.87286	-0.0227395	0.0488344	0.64147	TRUE
Steatosis_INTERMOUNTAIN	rs13253974	A	G	0.31939	-0.0481404	0.0348288	0.16691	TRUE
Steatosis_INTERMOUNTAIN	rs13258890	T	C	0.75452	0.05975	0.037844	0.11437	TRUE
Steatosis_INTERMOUNTAIN	rs13330951	A	G	0.50239	0.0314907	0.0319356	0.3241	TRUE
Steatosis_INTERMOUNTAIN	rs13385171	T	C	0.42544	0.0009995	0.0278782	0.9714	TRUE
Steatosis_INTERMOUNTAIN	rs13389076	A	G	0.01374	-0.0736465	0.14027	0.59956	TRUE
Steatosis_INTERMOUNTAIN	rs13389219	T	C	0.39956	-0.0242927	0.0326148	0.45637	TRUE
Steatosis_INTERMOUNTAIN	rs13419763	T	C	0.56215	-0.0334348	0.0320366	0.29665	TRUE
Steatosis_INTERMOUNTAIN	rs1351394	T	C	0.49678	-0.0418642	0.0321692	0.19313	TRUE
Steatosis_INTERMOUNTAIN	rs1359790	A	G	0.28153	-0.026344	0.0359835	0.4641	TRUE
Steatosis_INTERMOUNTAIN	rs1367173	A	!	0.13012	0.0497421	0.0476599	0.29663	FALSE
Steatosis_INTERMOUNTAIN	rs1381937	A	C	0.45128	-0.0110609	0.0334483	0.74088	TRUE
Steatosis_INTERMOUNTAIN	rs140393761	G	A	0.01851	-0.0283995	0.118592	0.81074	TRUE
Steatosis_INTERMOUNTAIN	rs140809953	A	G	0.0157	-0.0202027	0.129807	0.87632	TRUE
Steatosis_INTERMOUNTAIN	rs1412234	T	C	0.68143	-0.0059821	0.0323424	0.85326	TRUE
Steatosis_INTERMOUNTAIN	rs141521721	A	C	0.02413	-0.179127	0.110295	0.10436	TRUE
Steatosis_INTERMOUNTAIN	rs1426371	A	G	0.24955	0.0198026	0.0369813	0.59232	TRUE
Steatosis_INTERMOUNTAIN	rs1431841	T	G	0.20716	-0.0140989	0.0398021	0.72317	TRUE
Steatosis_INTERMOUNTAIN	rs143922167	A	G	0.01808	-0.0232686	0.12544	0.85284	TRUE
Steatosis_INTERMOUNTAIN	rs144155527	T	C	0.01917	-0.269188	0.125097	0.031411	TRUE
Steatosis_INTERMOUNTAIN	rs144861591	T	C	0.06538	0.00796817	0.0677241	0.90634	TRUE
Steatosis_INTERMOUNTAIN	rs145496147	T	C	0.01277	0.135405	0.138613	0.32864	TRUE
Steatosis_INTERMOUNTAIN	rs145678014	T	G	0.04414	-0.14387	0.0810117	0.075746	TRUE
Steatosis_INTERMOUNTAIN	rs1468906	A	G	0.65518	-0.0089597	0.033419	0.78862	TRUE
Steatosis_INTERMOUNTAIN	rs1474696	A	G	0.47377	-0.0758017	0.03218	0.018495	TRUE
Steatosis_INTERMOUNTAIN	rs149359690	T	C	0.08729	-0.0325232	0.0573729	0.5708	TRUE
Steatosis_INTERMOUNTAIN	rs1493694	A	!	0.1037	0.0334348	0.0522528	0.52226	FALSE
Steatosis_INTERMOUNTAIN	rs1496653	A	G	0.7927	-0.0178399	0.0399778	0.65542	TRUE
Steatosis_INTERMOUNTAIN	rs149838918	T	C	0.01996	0.0667236	0.114227	0.55913	TRUE
Steatosis_INTERMOUNTAIN	rs150111048	A	G	0.68755	-0.0401818	0.0343645	0.24229	TRUE
Steatosis_INTERMOUNTAIN	rs151165	A	T	0.37718	-0.0481404	0.033559	0.15143	TRUE
Steatosis_INTERMOUNTAIN	rs1517037	T	C	0.18044	0.0129162	0.0409745	0.75259	TRUE
Steatosis_INTERMOUNTAIN	rs1535464	A	G	0.23991	0.0544882	0.0374611	0.1458	TRUE
Steatosis_INTERMOUNTAIN	rs1561927	T	C	0.72734	-0.0487902	0.0358735	0.17381	TRUE
Steatosis_INTERMOUNTAIN	rs1562396	A	G	0.68041	0.002002	0.0281933	0.94339	TRUE
Steatosis_INTERMOUNTAIN	rs1573090	T	G	0.53362	0.0140989	0.0314851	0.6543	TRUE
Steatosis_INTERMOUNTAIN	rs157512	T	C	0.76544	0.0888312	0.0384186	0.020767	TRUE
Steatosis_INTERMOUNTAIN	rs1604038	T	C	0.29141	0.00796817	0.0352772	0.8213	TRUE
Steatosis_INTERMOUNTAIN	rs161044	T	C	0.05873	-0.0779615	0.0698592	0.26443	TRUE
Steatosis_INTERMOUNTAIN	rs1665901	G	!	7e-05	-4.01738	4.99699	0.42142	FALSE
Steatosis_INTERMOUNTAIN	rs1665901	T	!	0.33238	-0.0387408	0.0347669	0.26515	FALSE
Steatosis_INTERMOUNTAIN	rs16851397	A	G	0.95137	-0.0525925	0.0750175	0.48326	TRUE
Steatosis_INTERMOUNTAIN	rs16913693	T	G	0.97081	-0.0029955	0.100408	0.9762	TRUE
Steatosis_INTERMOUNTAIN	rs1694067	T	C	0.37096	-0.0335568	0.0331337	0.31117	TRUE
Steatosis_INTERMOUNTAIN	rs17030845	T	C	0.10887	0.0449734	0.0506308	0.3744	TRUE
Steatosis_INTERMOUNTAIN	rs17036126	T	C	0.13426	0.0372958	0.0469542	0.42702	TRUE
Steatosis_INTERMOUNTAIN	rs17050272	A	G	0.41386	0.0198026	0.0334487	0.55383	TRUE
Steatosis_INTERMOUNTAIN	rs1705263	A	C	0.44275	-0.0191828	0.033027	0.56136	TRUE
Steatosis_INTERMOUNTAIN	rs1708302	T	C	0.49027	-0.0100503	0.0336914	0.76547	TRUE
Steatosis_INTERMOUNTAIN	rs17112021	G	T	0.23489	-0.0325232	0.03844	0.39751	TRUE
Steatosis_INTERMOUNTAIN	rs17122772	C	G	0.77472	-0.0305292	0.0390047	0.4338	TRUE
Steatosis_INTERMOUNTAIN	rs17168486	T	C	0.17219	-0.0325232	0.0427452	0.44674	TRUE
Steatosis_INTERMOUNTAIN	rs17265513	G	!	0.20413	0.00498754	0.0379172	0.89535	FALSE
Steatosis_INTERMOUNTAIN	rs17270243	A	G	0.76288	-0.0344014	0.0380392	0.3658	TRUE
Steatosis_INTERMOUNTAIN	rs17271305	A	G	0.60537	0.0387408	0.0326817	0.23586	TRUE
Steatosis_INTERMOUNTAIN	rs17331151	T	C	0.11337	-0.0954102	0.0521024	0.06707	TRUE
Steatosis_INTERMOUNTAIN	rs17437560	T	C	0.09774	0.0178399	0.0549253	0.74533	TRUE
Steatosis_INTERMOUNTAIN	rs174547	C	T	0.33657	0.0295588	0.0340543	0.3854	TRUE
Steatosis_INTERMOUNTAIN	rs174559	A	G	0.27057	0.0276152	0.0356987	0.43919	TRUE
Steatosis_INTERMOUNTAIN	rs174583	T	C	0.34568	0.0421012	0.0339921	0.21551	TRUE
Steatosis_INTERMOUNTAIN	rs17476364	T	C	0.89513	-0.0139029	0.0526599	0.79177	TRUE
Steatosis_INTERMOUNTAIN	rs17476364	C	T	0.10487	0.0139029	0.0526599	0.79177	TRUE
Steatosis_INTERMOUNTAIN	rs17522122	T	G	0.47481	0.0198026	0.0326391	0.54404	TRUE
Steatosis_INTERMOUNTAIN	rs17533945	T	C	0.61547	-0.07139	0.033049	0.030763	TRUE
Steatosis_INTERMOUNTAIN	rs17580	A	T	0.04406	0.211071	0.0760159	0.0054919	TRUE
Steatosis_INTERMOUNTAIN	rs17676097	G	A	0.31958	0.0148886	0.0353712	0.67381	TRUE
Steatosis_INTERMOUNTAIN	rs17744783	A	T	0.10585	-0.0672087	0.0531949	0.20643	TRUE
Steatosis_INTERMOUNTAIN	rs17767742	G	C	0.32214	-0.0050125	0.0331662	0.87987	TRUE
Steatosis_INTERMOUNTAIN	rs17791513	A	G	0.93565	0.00702461	0.0679814	0.9177	TRUE
Steatosis_INTERMOUNTAIN	rs1783541	T	C	0.20828	0.0962189	0.0388643	0.013295	TRUE
Steatosis_INTERMOUNTAIN	rs1800437	C	G	0.2049	-0.0943107	0.0410363	0.021549	TRUE
Steatosis_INTERMOUNTAIN	rs1800961	T	C	0.03244	0.0852598	0.0897951	0.34237	TRUE
Steatosis_INTERMOUNTAIN	rs180935712	A	G	0.01931	-0.0855579	0.121309	0.48063	TRUE
Steatosis_INTERMOUNTAIN	rs1820176	T	C	0.70437	0.00904074	0.036662	0.80522	TRUE
Steatosis_INTERMOUNTAIN	rs188117245	T	C	0.0661	0.13715	0.0632742	0.030193	TRUE
Steatosis_INTERMOUNTAIN	rs1892252	G	C	0.14666	0.0497421	0.0454127	0.27337	TRUE
Steatosis_INTERMOUNTAIN	rs1894692	G	A	0.02915	-0.004008	0.0879701	0.96366	TRUE
Steatosis_INTERMOUNTAIN	rs189548	A	G	0.72257	-0.0069756	0.0351204	0.84256	TRUE
Steatosis_INTERMOUNTAIN	rs194518	A	G	0.54606	-0.0305292	0.0326639	0.34997	TRUE
Steatosis_INTERMOUNTAIN	rs1958078	A	C	0.14997	-0.0191828	0.0467352	0.68147	TRUE
Steatosis_INTERMOUNTAIN	rs199138	A	G	0.07235	-0.0877389	0.063361	0.16613	TRUE
Steatosis_INTERMOUNTAIN	rs1999536	C	G	0.57127	-0.08158	0.0325837	0.01229	FALSE
Steatosis_INTERMOUNTAIN	rs2001846	T	C	0.48357	0.0989399	0.0321229	0.0020697	TRUE
Steatosis_INTERMOUNTAIN	rs2008598	G	A	0.31181	-0.0576291	0.0353141	0.1027	TRUE
Steatosis_INTERMOUNTAIN	rs2015803	T	C	0.23721	0.0217615	0.0380277	0.56715	TRUE
Steatosis_INTERMOUNTAIN	rs2023681	A	G	0.08713	0.00697561	0.0549477	0.89898	TRUE
Steatosis_INTERMOUNTAIN	rs204995	A	G	0.76192	-0.0089597	0.0395523	0.82079	TRUE
Steatosis_INTERMOUNTAIN	rs2062213	C	G	0.91747	0.0110609	0.0588721	0.85097	TRUE
Steatosis_INTERMOUNTAIN	rs2075423	T	G	0.34496	-0.0294288	0.0338219	0.38424	TRUE
Steatosis_INTERMOUNTAIN	rs2080385	T	G	0.2409	0.0411419	0.0372528	0.26942	TRUE
Steatosis_INTERMOUNTAIN	rs2107133	A	G	0.86859	0.00904074	0.0495278	0.85516	TRUE
Steatosis_INTERMOUNTAIN	rs2108349	A	G	0.69315	0.00300451	0.0369139	0.93513	TRUE
Steatosis_INTERMOUNTAIN	rs2126259	T	C	0.09725	-0.0481404	0.0545699	0.37768	TRUE
Steatosis_INTERMOUNTAIN	rs2215383	T	C	0.45706	0.0344014	0.0325678	0.29083	TRUE
Steatosis_INTERMOUNTAIN	rs2237895	A	C	0.58028	0.0576291	0.0332841	0.083375	TRUE
Steatosis_INTERMOUNTAIN	rs2238435	C	G	0.3829	0.0207825	0.0338207	0.53889	TRUE
Steatosis_INTERMOUNTAIN	rs2258238	A	T	0.89663	-0.0029955	0.0532503	0.95514	TRUE
Steatosis_INTERMOUNTAIN	rs2277536	T	C	0.70031	-0.0217615	0.0345216	0.52845	TRUE
Steatosis_INTERMOUNTAIN	rs2281089	G	A	0.14362	-0.0747235	0.0466247	0.10901	TRUE
Steatosis_INTERMOUNTAIN	rs2290202	T	G	0.13026	-0.0899247	0.0487828	0.065275	TRUE
Steatosis_INTERMOUNTAIN	rs2292662	T	C	0.15064	-0.0030045	0.0490129	0.95112	TRUE
Steatosis_INTERMOUNTAIN	rs231360	T	C	0.38224	-0.0010005	0.0237161	0.96635	TRUE
Steatosis_INTERMOUNTAIN	rs2351707	T	C	0.72171	-0.0059821	0.0385936	0.87682	TRUE
Steatosis_INTERMOUNTAIN	rs2375278	A	G	0.17274	-0.0130852	0.0438402	0.76534	TRUE
Steatosis_INTERMOUNTAIN	rs2383205	A	G	0.40105	-0.002002	0.0262125	0.93912	TRUE
Steatosis_INTERMOUNTAIN	rs243019	T	C	0.53316	-0.0592119	0.0322873	0.066668	TRUE
Steatosis_INTERMOUNTAIN	rs2529440	T	C	0.43913	0.0334348	0.0325302	0.30404	TRUE
Steatosis_INTERMOUNTAIN	rs2595582	A	G	0.40638	0.0256677	0.0324677	0.4292	TRUE
Steatosis_INTERMOUNTAIN	rs2649999	T	C	0.33687	-0.0212236	0.0337477	0.52942	TRUE
Steatosis_INTERMOUNTAIN	rs2657879	A	G	0.81983	-0.0778865	0.0412943	0.059277	TRUE
Steatosis_INTERMOUNTAIN	rs267738	T	G	0.79281	-0.0217615	0.039719	0.58377	TRUE
Steatosis_INTERMOUNTAIN	rs2748427	A	G	0.78888	0.0253178	0.0414849	0.54167	TRUE
Steatosis_INTERMOUNTAIN	rs2767036	A	C	0.712	-0.0029955	0.0321126	0.92568	TRUE
Steatosis_INTERMOUNTAIN	rs2780215	A	G	0.93256	0.00300451	0.0571055	0.95804	TRUE
Steatosis_INTERMOUNTAIN	rs2796441	A	G	0.41905	0.0334348	0.0331328	0.31292	TRUE
Steatosis_INTERMOUNTAIN	rs2812545	A	G	0.52867	0.0418642	0.0332885	0.20853	TRUE
Steatosis_INTERMOUNTAIN	rs2820441	A	C	0.69066	0.0325232	0.0344883	0.34567	TRUE
Steatosis_INTERMOUNTAIN	rs2839671	A	G	0.17767	-0.0693501	0.0430368	0.10709	TRUE
Steatosis_INTERMOUNTAIN	rs2845885	T	C	0.94364	-0.0667236	0.0687152	0.33154	TRUE
Steatosis_INTERMOUNTAIN	rs28487964	A	T	0.03025	0.00995033	0.0962954	0.9177	TRUE
Steatosis_INTERMOUNTAIN	rs28533815	T	C	0.24828	0.0207825	0.0381277	0.5857	TRUE
Steatosis_INTERMOUNTAIN	rs28663084	A	G	0.67516	-0.0158733	0.0347612	0.64793	TRUE
Steatosis_INTERMOUNTAIN	rs28671200	T	G	0.76221	-0.0305292	0.0371507	0.41121	TRUE
Steatosis_INTERMOUNTAIN	rs28715334	T	G	0.18676	0.0449734	0.040848	0.2709	TRUE
Steatosis_INTERMOUNTAIN	rs2896177	A	G	0.54776	0.00702461	0.0316894	0.82457	TRUE
Steatosis_INTERMOUNTAIN	rs2908277	A	G	0.12508	-0.0429075	0.0493874	0.38496	TRUE
Steatosis_INTERMOUNTAIN	rs2925979	T	C	0.3032	0.0843412	0.0347344	0.015175	TRUE
Steatosis_INTERMOUNTAIN	rs2943646	A	G	0.35418	-0.0429075	0.0338695	0.20521	TRUE
Steatosis_INTERMOUNTAIN	rs2954029	T	A	0.46017	-0.098716	0.0321656	0.0021478	FALSE
Steatosis_INTERMOUNTAIN	rs2971670	T	C	0.17479	0.00697561	0.0417003	0.86715	TRUE
Steatosis_INTERMOUNTAIN	rs2972144	A	G	0.35361	-0.040822	0.0338434	0.22774	TRUE
Steatosis_INTERMOUNTAIN	rs2979422	T	C	0.85497	0.0314907	0.0464322	0.49764	TRUE
Steatosis_INTERMOUNTAIN	rs3019208	A	G	0.67819	0.0682788	0.034712	0.049182	TRUE
Steatosis_INTERMOUNTAIN	rs3094682	A	C	0.18366	0.0266419	0.0417833	0.52372	TRUE
Steatosis_INTERMOUNTAIN	rs320369	A	G	0.31775	0.0109399	0.0358461	0.76022	TRUE
Steatosis_INTERMOUNTAIN	rs329122	A	G	0.4255	0.0459289	0.0322436	0.15432	TRUE
Steatosis_INTERMOUNTAIN	rs340874	T	C	0.44005	-0.0314907	0.0328677	0.33801	TRUE
Steatosis_INTERMOUNTAIN	rs340882	C	G	0.3938	-0.0387408	0.0335666	0.24844	TRUE
Steatosis_INTERMOUNTAIN	rs34341	A	T	0.42152	-0.0070246	0.0329384	0.83112	FALSE
Steatosis_INTERMOUNTAIN	rs34523089	T	C	0.15403	-0.0512933	0.0453231	0.25775	TRUE
Steatosis_INTERMOUNTAIN	rs34715063	T	C	0.87538	-0.0059821	0.0529679	0.91008	TRUE
Steatosis_INTERMOUNTAIN	rs348330	A	G	0.63542	0.0304592	0.033149	0.35817	TRUE
Steatosis_INTERMOUNTAIN	rs34872471	T	C	0.70901	0.0253178	0.0350272	0.4698	TRUE
Steatosis_INTERMOUNTAIN	rs34990153	A	G	0.56299	-0.0079682	0.0347099	0.81843	TRUE
Steatosis_INTERMOUNTAIN	rs35000407	T	G	0.87206	-0.0217615	0.0491206	0.65775	TRUE
Steatosis_INTERMOUNTAIN	rs35107257	A	G	0.04207	-0.0470916	0.0821177	0.56633	TRUE
Steatosis_INTERMOUNTAIN	rs35318451	A	G	0.32695	0.0421012	0.0339803	0.21535	TRUE
Steatosis_INTERMOUNTAIN	rs35570672	T	C	0.23246	-0.0502412	0.0385317	0.19227	TRUE
Steatosis_INTERMOUNTAIN	rs35769520	G	A	0.51938	-0.0610951	0.0322581	0.058232	TRUE
Steatosis_INTERMOUNTAIN	rs35889227	T	G	0.63028	0.0661398	0.0334046	0.047708	TRUE
Steatosis_INTERMOUNTAIN	rs35895680	A	C	0.32077	-0.0090407	0.0340261	0.79047	TRUE
Steatosis_INTERMOUNTAIN	rs35945185	A	G	0.31766	-0.0090407	0.0350211	0.79629	TRUE
Steatosis_INTERMOUNTAIN	rs360147	T	C	0.25734	-0.0212236	0.0374116	0.57051	TRUE
Steatosis_INTERMOUNTAIN	rs36138276	A	G	0.51916	-0.0535408	0.0325152	0.099632	TRUE
Steatosis_INTERMOUNTAIN	rs36184164	G	T	0.11534	0.0751075	0.0523017	0.15099	TRUE
Steatosis_INTERMOUNTAIN	rs370631	C	T	0.27341	0.0843412	0.0357396	0.018281	TRUE
Steatosis_INTERMOUNTAIN	rs3768321	T	G	0.20286	-0.0273712	0.040683	0.50108	TRUE
Steatosis_INTERMOUNTAIN	rs3775380	A	G	0.5265	-0.0059821	0.0312768	0.84832	TRUE
Steatosis_INTERMOUNTAIN	rs3778321	A	G	0.18208	-0.0090407	0.0416727	0.82825	TRUE
Steatosis_INTERMOUNTAIN	rs3783394	A	G	0.35009	-0.0429075	0.033978	0.20666	TRUE
Steatosis_INTERMOUNTAIN	rs3786900	A	G	0.73416	-0.0009995	0.0449504	0.98226	TRUE
Steatosis_INTERMOUNTAIN	rs3798519	A	C	0.81887	-0.0582689	0.041124	0.15651	TRUE
Steatosis_INTERMOUNTAIN	rs3802177	A	G	0.3072	-0.0954102	0.0351515	0.0066424	TRUE
Steatosis_INTERMOUNTAIN	rs3829109	A	G	0.27431	0.00697561	0.036618	0.84892	TRUE
Steatosis_INTERMOUNTAIN	rs3842753	T	G	0.28367	-0.0544562	0.0361972	0.13247	TRUE
Steatosis_INTERMOUNTAIN	rs39713	T	C	0.08768	0.00697561	0.0569009	0.90243	TRUE
Steatosis_INTERMOUNTAIN	rs41270871	A	T	0.22466	-0.0512933	0.0387197	0.18526	TRUE
Steatosis_INTERMOUNTAIN	rs4148646	C	G	0.36254	-0.0060181	0.0339398	0.85926	TRUE
Steatosis_INTERMOUNTAIN	rs429358	T	C	0.84485	0.173164	0.0460481	0.00016958	TRUE
Steatosis_INTERMOUNTAIN	rs4368494	A	G	0.29587	0.0411419	0.0352096	0.24261	TRUE
Steatosis_INTERMOUNTAIN	rs452306	T	C	0.56899	-0.0314987	0.0323966	0.33091	TRUE
Steatosis_INTERMOUNTAIN	rs45520632	C	T	0.04956	-0.0544562	0.0773573	0.48146	TRUE
Steatosis_INTERMOUNTAIN	rs459193	A	G	0.25085	-0.0736465	0.0371499	0.047433	TRUE
Steatosis_INTERMOUNTAIN	rs4686471	T	C	0.38454	-0.0335568	0.0335762	0.31759	TRUE
Steatosis_INTERMOUNTAIN	rs4688760	T	C	0.69033	-0.0246926	0.0352391	0.48348	TRUE
Steatosis_INTERMOUNTAIN	rs469882	C	A	0.19885	0.0246926	0.0402581	0.53964	TRUE
Steatosis_INTERMOUNTAIN	rs4709746	T	C	0.13304	-0.0812101	0.048503	0.094066	TRUE
Steatosis_INTERMOUNTAIN	rs4727979	A	C	0.92237	-0.0256677	0.0607245	0.67252	TRUE
Steatosis_INTERMOUNTAIN	rs4737009	A	G	0.23209	0.0129162	0.0391118	0.74122	TRUE
Steatosis_INTERMOUNTAIN	rs474513	A	G	0.51943	0.00400802	0.0319661	0.90022	TRUE
Steatosis_INTERMOUNTAIN	rs4760278	A	C	0.22712	0.00299551	0.0350177	0.93183	TRUE
Steatosis_INTERMOUNTAIN	rs4760682	A	C	0.81115	0.0576291	0.0424118	0.17421	TRUE
Steatosis_INTERMOUNTAIN	rs4774514	T	C	0.05181	-0.103141	0.074684	0.16727	TRUE
Steatosis_INTERMOUNTAIN	rs4789111	T	C	0.16204	0.00697561	0.0456648	0.87859	TRUE
Steatosis_INTERMOUNTAIN	rs4804833	A	G	0.3943	0.00895974	0.0321807	0.78069	TRUE
Steatosis_INTERMOUNTAIN	rs4808802	C	G	0.21365	-0.0555127	0.0397528	0.16258	TRUE
Steatosis_INTERMOUNTAIN	rs4812034	T	G	0.53673	0.0283995	0.0327056	0.38521	TRUE
Steatosis_INTERMOUNTAIN	rs4841429	G	A	0.07251	0.00995033	0.0587642	0.86554	TRUE
Steatosis_INTERMOUNTAIN	rs4846335	A	C	0.10778	0.00399202	0.0551446	0.94229	TRUE
Steatosis_INTERMOUNTAIN	rs4854760	G	A	0.33968	0.0324672	0.0340303	0.34005	TRUE
Steatosis_INTERMOUNTAIN	rs4862423	T	C	0.39137	-0.002002	0.0322428	0.95049	TRUE
Steatosis_INTERMOUNTAIN	rs4865436	C	G	0.70607	0.0345914	0.0363938	0.34187	TRUE
Steatosis_INTERMOUNTAIN	rs4865796	A	G	0.6916	0.0682788	0.0349553	0.050782	TRUE
Steatosis_INTERMOUNTAIN	rs490689	A	G	0.21016	0.0207825	0.0402456	0.60558	TRUE
Steatosis_INTERMOUNTAIN	rs4925109	A	G	0.31531	0.0372958	0.0344311	0.27872	TRUE
Steatosis_INTERMOUNTAIN	rs4929965	A	G	0.38985	0.0009995	0.0710748	0.98878	TRUE
Steatosis_INTERMOUNTAIN	rs4938939	A	G	0.29736	-0.0449974	0.0361858	0.21368	TRUE
Steatosis_INTERMOUNTAIN	rs4977213	T	C	0.61858	0.0110609	0.0320985	0.7304	TRUE
Steatosis_INTERMOUNTAIN	rs4980325	!	A	0.45589	-0.0212236	0.0328838	0.51866	FALSE
Steatosis_INTERMOUNTAIN	rs5017305	A	T	0.16401	0.0246926	0.0433868	0.56927	TRUE
Steatosis_INTERMOUNTAIN	rs508419	!	C	0.24276	-0.0429075	0.0379484	0.25819	FALSE
Steatosis_INTERMOUNTAIN	rs5215	T	C	0.63687	0.00300451	0.0311659	0.9232	TRUE
Steatosis_INTERMOUNTAIN	rs55653563	A	C	0.74057	0.0171462	0.0361841	0.6356	TRUE
Steatosis_INTERMOUNTAIN	rs55778511	G	T	0.05367	0.0129162	0.0698323	0.85326	TRUE
Steatosis_INTERMOUNTAIN	rs55872725	T	C	0.41591	0.0825012	0.0324662	0.011049	TRUE
Steatosis_INTERMOUNTAIN	rs560887	T	C	0.29856	0.10436	0.0347109	0.0026423	TRUE
Steatosis_INTERMOUNTAIN	rs56187241	T	C	0.04081	-0.0534008	0.083314	0.52155	TRUE
Steatosis_INTERMOUNTAIN	rs56206139	C	A	0.07099	-0.0010005	0.0410811	0.98057	TRUE
Steatosis_INTERMOUNTAIN	rs563027675	G	C	0.02155	0.0324672	0.110443	0.76878	TRUE
Steatosis_INTERMOUNTAIN	rs56348580	C	G	0.30445	0.00796817	0.0337722	0.81348	TRUE
Steatosis_INTERMOUNTAIN	rs56912861	A	G	0.34787	0.0582689	0.0342197	0.088608	TRUE
Steatosis_INTERMOUNTAIN	rs573225	A	G	0.68327	-0.102557	0.0341647	0.0026836	TRUE
Steatosis_INTERMOUNTAIN	rs5758223	A	G	0.71942	0.00702461	0.0347628	0.83986	TRUE
Steatosis_INTERMOUNTAIN	rs57659670	C	T	0.07157	-0.0921153	0.064252	0.15167	TRUE
Steatosis_INTERMOUNTAIN	rs576674	A	G	0.83506	-0.001998	0.038667	0.95879	TRUE
Steatosis_INTERMOUNTAIN	rs58432198	T	C	0.12067	0.00299551	0.0532503	0.95514	TRUE
Steatosis_INTERMOUNTAIN	rs58642235	T	C	0.86563	-0.0139029	0.0474858	0.76969	TRUE
Steatosis_INTERMOUNTAIN	rs58925536	T	C	0.03173	-0.0491902	0.0927961	0.59605	TRUE
Steatosis_INTERMOUNTAIN	rs590097	T	G	0.35834	0.001998	0.0379752	0.95804	TRUE
Steatosis_INTERMOUNTAIN	rs59147390	T	C	0.89214	0.0314907	0.0513541	0.53974	TRUE
Steatosis_INTERMOUNTAIN	rs59950280	A	G	0.34019	0.0487902	0.0342655	0.15448	TRUE
Steatosis_INTERMOUNTAIN	rs601945	A	G	0.80852	0.040822	0.0409106	0.31836	TRUE
Steatosis_INTERMOUNTAIN	rs6025	T	C	0.03018	-0.0544562	0.0950897	0.56686	TRUE
Steatosis_INTERMOUNTAIN	rs6059696	G	C	0.15783	-0.0555127	0.0443888	0.21108	TRUE
Steatosis_INTERMOUNTAIN	rs608793	T	C	0.51752	0.0100503	0.0318032	0.75199	TRUE
Steatosis_INTERMOUNTAIN	rs6113722	A	G	0.04025	-0.0693501	0.0838222	0.40804	TRUE
Steatosis_INTERMOUNTAIN	rs61676547	C	G	0.19803	-0.0356272	0.0405322	0.37941	TRUE
Steatosis_INTERMOUNTAIN	rs61750929	T	C	0.05539	0.0843412	0.0687805	0.22011	TRUE
Steatosis_INTERMOUNTAIN	rs62074125	C	A	0.25616	0.00498754	0.0382443	0.89624	TRUE
Steatosis_INTERMOUNTAIN	rs62107261	T	C	0.95453	0.116534	0.0798853	0.14463	TRUE
Steatosis_INTERMOUNTAIN	rs62183592	T	C	0.0752	0.0516432	0.0612965	0.3995	TRUE
Steatosis_INTERMOUNTAIN	rs62271373	A	T	0.05844	-0.0812101	0.0703221	0.24816	TRUE
Steatosis_INTERMOUNTAIN	rs62563593	A	G	0.61354	0.00702461	0.0352356	0.84198	TRUE
Steatosis_INTERMOUNTAIN	rs6439426	G	A	0.14691	-0.0449974	0.0457682	0.32553	TRUE
Steatosis_INTERMOUNTAIN	rs6444809	T	C	0.87349	0.0130852	0.0489063	0.78904	TRUE
Steatosis_INTERMOUNTAIN	rs6459737	A	G	0.34127	0.0129162	0.033674	0.7013	TRUE
Steatosis_INTERMOUNTAIN	rs6474359	T	C	0.96304	-0.0573251	0.0841638	0.4958	TRUE
Steatosis_INTERMOUNTAIN	rs6487237	A	C	0.79901	0.0010005	0.0580964	0.98626	TRUE
Steatosis_INTERMOUNTAIN	rs648795	A	T	0.42067	-0.0335568	0.0332812	0.31332	FALSE
Steatosis_INTERMOUNTAIN	rs6489811	A	G	0.48921	0.00598207	0.0320661	0.85201	TRUE
Steatosis_INTERMOUNTAIN	rs6538804	C	G	0.60324	-0.0610951	0.0328464	0.062882	TRUE
Steatosis_INTERMOUNTAIN	rs6545714	A	G	0.60803	-0.0573251	0.0326943	0.079539	TRUE
Steatosis_INTERMOUNTAIN	rs6592965	A	G	0.455	-0.0397809	0.0325816	0.2221	TRUE
Steatosis_INTERMOUNTAIN	rs6598541	A	G	0.36217	0.00697561	0.0324627	0.82986	TRUE
Steatosis_INTERMOUNTAIN	rs6600191	G	!	0.17895	-0.0932124	0.0424901	0.028254	FALSE
Steatosis_INTERMOUNTAIN	rs6662924	A	C	0.17697	-0.0070246	0.0430728	0.87045	TRUE
Steatosis_INTERMOUNTAIN	rs6674544	!	T	0.39927	-0.0377019	0.0334517	0.25972	FALSE
Steatosis_INTERMOUNTAIN	rs6687271	A	C	0.76434	-0.0788112	0.0374608	0.035393	TRUE
Steatosis_INTERMOUNTAIN	rs672271	T	C	0.9107	-0.0989399	0.0555157	0.074717	TRUE
Steatosis_INTERMOUNTAIN	rs67232546	T	C	0.20509	0.0544882	0.0394269	0.16697	TRUE
Steatosis_INTERMOUNTAIN	rs6760824	A	C	0.29027	0.0314987	0.0355525	0.37563	TRUE
Steatosis_INTERMOUNTAIN	rs6798941	T	C	0.29496	-0.0608121	0.0353795	0.085641	TRUE
Steatosis_INTERMOUNTAIN	rs6804915	A	C	0.29904	-0.002002	0.0429244	0.9628	TRUE
Steatosis_INTERMOUNTAIN	rs6808574	T	C	0.38435	-0.0325232	0.0334766	0.33129	TRUE
Steatosis_INTERMOUNTAIN	rs6821438	A	G	0.52242	0.036664	0.0320352	0.25242	TRUE
Steatosis_INTERMOUNTAIN	rs6822746	A	G	0.35033	0.0344014	0.0333622	0.30247	TRUE
Steatosis_INTERMOUNTAIN	rs6855363	T	C	0.67493	0.0534008	0.0343287	0.11981	TRUE
Steatosis_INTERMOUNTAIN	rs6877043	T	C	0.64385	-0.0430595	0.0333936	0.19724	TRUE
Steatosis_INTERMOUNTAIN	rs6885132	C	G	0.90299	-0.0459289	0.0537122	0.3925	TRUE
Steatosis_INTERMOUNTAIN	rs6905288	A	G	0.55858	-0.0178399	0.0318704	0.57564	TRUE
Steatosis_INTERMOUNTAIN	rs6937438	A	G	0.71521	0.0222456	0.035263	0.52814	TRUE
Steatosis_INTERMOUNTAIN	rs7012637	A	G	0.47451	-0.0242927	0.0331631	0.46385	TRUE
Steatosis_INTERMOUNTAIN	rs7012814	A	G	0.47492	-0.0242927	0.0319771	0.44744	TRUE
Steatosis_INTERMOUNTAIN	rs702634	A	G	0.69147	0.065072	0.0349609	0.062705	TRUE
Steatosis_INTERMOUNTAIN	rs703972	C	G	0.45954	-0.018164	0.032491	0.57613	FALSE
Steatosis_INTERMOUNTAIN	rs7042939	A	G	0.38812	-0.0242927	0.0328024	0.45895	TRUE
Steatosis_INTERMOUNTAIN	rs7068127	G	A	0.43132	-0.0222456	0.0326887	0.49617	TRUE
Steatosis_INTERMOUNTAIN	rs708686	T	C	0.27761	-0.0030045	0.0333661	0.92825	TRUE
Steatosis_INTERMOUNTAIN	rs7095788	T	C	0.35528	0.0516432	0.0345896	0.13543	TRUE
Steatosis_INTERMOUNTAIN	rs7127313	T	C	0.34282	-0.0304592	0.0343533	0.37527	TRUE
Steatosis_INTERMOUNTAIN	rs7133378	A	G	0.32909	0.0305292	0.034156	0.37142	TRUE
Steatosis_INTERMOUNTAIN	rs71537957	T	!	6e-05	-4.01738	6.75337	0.55193	FALSE
Steatosis_INTERMOUNTAIN	rs71537957	A	!	0.27763	0.0198026	0.0358849	0.58106	FALSE
Steatosis_INTERMOUNTAIN	rs7163757	T	C	0.42376	-0.0397809	0.0326732	0.2234	TRUE
Steatosis_INTERMOUNTAIN	rs7178572	A	G	0.28575	0.0314987	0.0349204	0.36705	TRUE
Steatosis_INTERMOUNTAIN	rs7178762	T	C	0.55065	-0.0109399	0.030995	0.72412	TRUE
Steatosis_INTERMOUNTAIN	rs7190771	A	G	0.38402	0.00796817	0.0344837	0.81726	TRUE
Steatosis_INTERMOUNTAIN	rs7198799	T	C	0.28669	0.0256677	0.0348419	0.46131	TRUE
Steatosis_INTERMOUNTAIN	rs7225558	T	C	0.32266	-0.0294288	0.0353893	0.40565	TRUE
Steatosis_INTERMOUNTAIN	rs7240767	T	C	0.62156	-0.0227395	0.0332761	0.49438	TRUE
Steatosis_INTERMOUNTAIN	rs7256920	A	G	0.49477	-0.0618754	0.0326818	0.058322	TRUE
Steatosis_INTERMOUNTAIN	rs72606621	A	G	0.27872	-0.0060181	0.0379741	0.87408	TRUE
Steatosis_INTERMOUNTAIN	rs72802358	C	!	0.10703	0.0353671	0.0523572	0.49936	FALSE
Steatosis_INTERMOUNTAIN	rs7297861	C	T	0.10292	-0.0921153	0.0546218	0.091715	TRUE
Steatosis_INTERMOUNTAIN	rs73013411	A	C	0.13043	-0.0910194	0.048369	0.059867	TRUE
Steatosis_INTERMOUNTAIN	rs7313918	T	C	0.86563	0.0855579	0.0485758	0.078183	TRUE
Steatosis_INTERMOUNTAIN	rs7325671	T	C	0.12458	-0.026344	0.0482894	0.58538	TRUE
Steatosis_INTERMOUNTAIN	rs735831	G	T	0.05462	-0.0502412	0.0723734	0.48756	TRUE
Steatosis_INTERMOUNTAIN	rs737092	T	C	0.50998	-0.0227395	0.0318482	0.47523	TRUE
Steatosis_INTERMOUNTAIN	rs7385804	C	A	0.37613	0.0723207	0.0330538	0.028672	TRUE
Steatosis_INTERMOUNTAIN	rs739846	A	G	0.07935	0.250759	0.0563187	8.49e-06	TRUE
Steatosis_INTERMOUNTAIN	rs7432894	C	T	0.31072	-0.0481404	0.0349503	0.16839	TRUE
Steatosis_INTERMOUNTAIN	rs74338506	A	G	0.02566	-0.0202027	0.105769	0.84852	TRUE
Steatosis_INTERMOUNTAIN	rs745805	A	T	0.82012	-0.0227395	0.0415173	0.58389	TRUE
Steatosis_INTERMOUNTAIN	rs7547793	A	C	0.10238	-0.161343	0.0553656	0.0035667	TRUE
Steatosis_INTERMOUNTAIN	rs75580845	C	T	0.07879	-0.05975	0.0606682	0.32469	TRUE
Steatosis_INTERMOUNTAIN	rs7568172	A	G	0.0635	0.0109399	0.065285	0.86692	TRUE
Steatosis_INTERMOUNTAIN	rs7572970	A	G	0.26886	-0.0345914	0.0367988	0.34721	TRUE
Steatosis_INTERMOUNTAIN	rs7596205	A	G	0.10339	-0.0222456	0.052499	0.67176	TRUE
Steatosis_INTERMOUNTAIN	rs75965181	A	T	0.01874	0.00299551	0.134717	0.98226	TRUE
Steatosis_INTERMOUNTAIN	rs7633675	T	G	0.68679	-0.0430595	0.0343745	0.21033	TRUE
Steatosis_INTERMOUNTAIN	rs7638408	T	C	0.34271	0.0334348	0.0340005	0.32543	TRUE
Steatosis_INTERMOUNTAIN	rs7648210	A	G	0.24297	-0.0449974	0.0378092	0.234	TRUE
Steatosis_INTERMOUNTAIN	rs7650925	T	G	0.53216	0.0304592	0.0319885	0.341	TRUE
Steatosis_INTERMOUNTAIN	rs76533333	C	!	0.08866	-0.0304592	0.0578996	0.59884	FALSE
Steatosis_INTERMOUNTAIN	rs7667864	A	C	0.28844	-0.0110609	0.0346428	0.74951	TRUE
Steatosis_INTERMOUNTAIN	rs7669833	A	T	0.28814	0.0898407	0.0357239	0.011908	TRUE
Steatosis_INTERMOUNTAIN	rs7708285	A	G	0.70377	0.00904074	0.0368725	0.80631	TRUE
Steatosis_INTERMOUNTAIN	rs7732130	A	G	0.69409	0.0010005	0.0244055	0.9673	TRUE
Steatosis_INTERMOUNTAIN	rs77464186	A	C	0.83832	0.0273712	0.0440329	0.5342	TRUE
Steatosis_INTERMOUNTAIN	rs77864822	A	G	0.93103	-0.0944007	0.0621462	0.12876	TRUE
Steatosis_INTERMOUNTAIN	rs78132593	T	!	0.20507	0.0217615	0.0398047	0.58458	FALSE
Steatosis_INTERMOUNTAIN	rs7837764	C	G	0.37908	-0.0294288	0.0330809	0.37368	TRUE
Steatosis_INTERMOUNTAIN	rs7861647	T	C	0.20648	-0.0387408	0.0400957	0.33394	TRUE
Steatosis_INTERMOUNTAIN	rs7865362	T	C	0.36303	0.00299551	0.0302776	0.92119	TRUE
Steatosis_INTERMOUNTAIN	rs7903146	T	C	0.29006	-0.0283995	0.0361326	0.43188	TRUE
Steatosis_INTERMOUNTAIN	rs79403657	C	G	0.81737	-0.0305292	0.0411905	0.45859	TRUE
Steatosis_INTERMOUNTAIN	rs7966976	A	G	0.19911	-0.036664	0.0404312	0.3645	TRUE
Steatosis_INTERMOUNTAIN	rs8008910	A	G	0.2207	0.0344014	0.0390983	0.37893	TRUE
Steatosis_INTERMOUNTAIN	rs8071043	T	C	0.66815	0.0565703	0.0346945	0.10299	TRUE
Steatosis_INTERMOUNTAIN	rs8097210	T	G	0.72852	-0.0411419	0.0361087	0.25454	TRUE
Steatosis_INTERMOUNTAIN	rs8138197	A	G	0.47534	0.0723207	0.0322411	0.024889	TRUE
Steatosis_INTERMOUNTAIN	rs8177271	A	G	0.33928	0.0266419	0.0338825	0.43169	TRUE
Steatosis_INTERMOUNTAIN	rs8192675	T	C	0.70555	-0.0158733	0.0344274	0.64475	TRUE
Steatosis_INTERMOUNTAIN	rs837763	T	C	0.55889	-0.0324672	0.0327651	0.32173	TRUE
Steatosis_INTERMOUNTAIN	rs855791	A	G	0.44214	-0.0491902	0.0325997	0.13132	TRUE
Steatosis_INTERMOUNTAIN	rs857725	T	G	0.73561	0.018164	0.0357425	0.61132	TRUE
Steatosis_INTERMOUNTAIN	rs859788	G	A	0.45904	-0.0171462	0.0314144	0.5852	TRUE
Steatosis_INTERMOUNTAIN	rs860598	A	G	0.84113	-0.0237165	0.0439281	0.58927	TRUE
Steatosis_INTERMOUNTAIN	rs878521	A	G	0.25081	0.0139029	0.0365548	0.7037	TRUE
Steatosis_INTERMOUNTAIN	rs896854	T	C	0.49964	0.0207825	0.0330591	0.52958	TRUE
Steatosis_INTERMOUNTAIN	rs9257461	T	C	0.41143	0.0601539	0.0324859	0.06407	TRUE
Steatosis_INTERMOUNTAIN	rs9260150	T	G	0.06865	-0.036664	0.066043	0.57879	TRUE
Steatosis_INTERMOUNTAIN	rs9265878	A	G	0.26124	-0.0070246	0.0341466	0.83701	TRUE
Steatosis_INTERMOUNTAIN	rs9267953	T	C	0.14378	0.0129162	0.0441394	0.76981	TRUE
Steatosis_INTERMOUNTAIN	rs9269397	C	G	0.16832	0.00598207	0.0402874	0.88196	TRUE
Steatosis_INTERMOUNTAIN	rs9295767	A	G	0.0357	-0.0377019	0.0876576	0.66712	TRUE
Steatosis_INTERMOUNTAIN	rs9304665	A	T	0.7686	0.100926	0.0392589	0.010147	TRUE
Steatosis_INTERMOUNTAIN	rs9348441	A	T	0.26603	0.0544882	0.0358493	0.12853	TRUE
Steatosis_INTERMOUNTAIN	rs9368222	A	C	0.26585	0.0535408	0.0359431	0.13633	TRUE
Steatosis_INTERMOUNTAIN	rs9376090	T	C	0.74645	-0.0178399	0.0372563	0.63205	TRUE
Steatosis_INTERMOUNTAIN	rs9379084	A	G	0.11198	-0.0418642	0.0525987	0.42608	TRUE
Steatosis_INTERMOUNTAIN	rs9389269	C	T	0.26786	0.0246926	0.0363351	0.49677	TRUE
Steatosis_INTERMOUNTAIN	rs9399136	C	T	0.25354	0.0178399	0.0372246	0.63176	TRUE
Steatosis_INTERMOUNTAIN	rs9512463	T	C	0.22436	0.0129162	0.0401252	0.74753	TRUE
Steatosis_INTERMOUNTAIN	rs9563615	A	T	0.70511	0.0523465	0.0354764	0.14007	TRUE
Steatosis_INTERMOUNTAIN	rs9610638	T	C	0.42866	-0.0512933	0.0327017	0.11676	TRUE
Steatosis_INTERMOUNTAIN	rs9650069	T	C	0.30197	-0.0910194	0.0352854	0.0098938	TRUE
Steatosis_INTERMOUNTAIN	rs9665898	T	C	0.13086	0.00399202	0.0435476	0.92696	TRUE
Steatosis_INTERMOUNTAIN	rs970079	G	A	0.50481	-0.0382587	0.0324696	0.23868	TRUE
Steatosis_INTERMOUNTAIN	rs972283	A	G	0.48854	0.00598207	0.0333701	0.85773	TRUE
Steatosis_INTERMOUNTAIN	rs9818758	A	G	0.17901	-0.0544562	0.0422244	0.19716	TRUE
Steatosis_INTERMOUNTAIN	rs9830061	T	C	0.29292	0.0478373	0.0353748	0.17628	TRUE
Steatosis_INTERMOUNTAIN	rs9865773	C	G	0.41336	-0.002002	0.0259943	0.93861	TRUE
Steatosis_INTERMOUNTAIN	rs9873519	T	C	0.53375	0.00702461	0.0310697	0.82113	TRUE
Steatosis_INTERMOUNTAIN	rs9884482	T	C	0.61109	0.0356272	0.0333678	0.28565	TRUE
Steatosis_INTERMOUNTAIN	rs9909940	T	C	0.31196	-0.0232686	0.0343609	0.49829	TRUE
Steatosis_INTERMOUNTAIN	rs9914988	A	G	0.79629	-0.0069756	0.0377687	0.85347	TRUE
Steatosis_INTERMOUNTAIN	rs9921222	C	T	0.5209	-0.0227395	0.0320599	0.47815	TRUE
Steatosis_INTERMOUNTAIN	rs996347	C	T	0.35285	0.00895974	0.0321401	0.78042	TRUE
Steatosis_Finngen	rs10049358	C	G	0.3753	-0.0339	0.0577	0.557	TRUE
Steatosis_Finngen	rs10050393	T	C	0.4949	0.1077	0.0561	0.0549	TRUE
Steatosis_Finngen	rs1007090	T	C	0.2673	-0.0835	0.0631	0.186	TRUE
Steatosis_Finngen	rs10151436	A	T	0.8974	-0.1343	0.0921	0.145	TRUE
Steatosis_Finngen	rs10169706	T	C	0.07398	-0.0319	0.107	0.766	TRUE
Steatosis_Finngen	rs10263500	T	C	0.4983	-0.0631	0.0558	0.258	TRUE
Steatosis_Finngen	rs10305457	T	C	0.08455	0.0621	0.1	0.536	TRUE
Steatosis_Finngen	rs10405535	A	G	0.2361	-0.0655	0.0659	0.32	TRUE
Steatosis_Finngen	rs10406431	A	G	0.5536	0.1149	0.0563	0.0413	TRUE
Steatosis_Finngen	rs10419627	A	G	0.6799	-0.0244	0.0599	0.684	TRUE
Steatosis_Finngen	rs10421599	A	G	0.2172	-0.0049	0.0677	0.942	TRUE
Steatosis_Finngen	rs10487796	A	T	0.46	-0.0167	0.0561	0.766	FALSE
Steatosis_Finngen	rs10516495	A	T	0.3501	-0.0972	0.0584	0.096	TRUE
Steatosis_Finngen	rs1057394	A	G	0.6396	0.0228	0.0582	0.695	TRUE
Steatosis_Finngen	rs1061810	A	C	0.2966	-0.1094	0.061	0.0729	TRUE
Steatosis_Finngen	rs10750215	T	G	0.3923	0.002	0.0572	0.972	TRUE
Steatosis_Finngen	rs10750397	A	G	0.3484	-0.033	0.0586	0.573	TRUE
Steatosis_Finngen	rs10774624	A	G	0.5969	-0.0694	0.0572	0.225	TRUE
Steatosis_Finngen	rs10801913	A	G	0.3017	0.0054	0.0609	0.929	TRUE
Steatosis_Finngen	rs10804630	C	T	0.1438	0.0846	0.0803	0.292	TRUE
Steatosis_Finngen	rs10811660	A	G	0.1439	-0.0686	0.0794	0.388	TRUE
Steatosis_Finngen	rs10811661	T	C	0.8561	0.0687	0.0794	0.387	TRUE
Steatosis_Finngen	rs10830963	C	G	0.6432	0.0104	0.0583	0.858	TRUE
Steatosis_Finngen	rs10838524	A	G	0.5159	-0.0036	0.0566	0.949	TRUE
Steatosis_Finngen	rs10838693	C	G	0.4064	-0.086	0.0583	0.14	TRUE
Steatosis_Finngen	rs10865959	C	G	0.2529	0.0516	0.0642	0.422	TRUE
Steatosis_Finngen	rs10882099	T	C	0.5245	0.0852	0.0558	0.127	TRUE
Steatosis_Finngen	rs10937721	C	G	0.5747	-0.0457	0.0566	0.419	FALSE
Steatosis_Finngen	rs10946402	T	G	0.8357	0.0239	0.0753	0.751	TRUE
Steatosis_Finngen	rs10974438	A	C	0.6244	-0.0368	0.0577	0.524	TRUE
Steatosis_Finngen	rs11039154	T	C	0.184	-0.0971	0.0721	0.178	TRUE
Steatosis_Finngen	rs11048456	T	C	0.7159	-0.0591	0.0619	0.34	TRUE
Steatosis_Finngen	rs11063029	T	C	0.09197	-0.0868	0.0967	0.369	TRUE
Steatosis_Finngen	rs11063069	A	G	0.7742	0.0176	0.0667	0.792	TRUE
Steatosis_Finngen	rs11125072	A	T	0.4568	0.0715	0.0564	0.205	FALSE
Steatosis_Finngen	rs111400299	G	A	0.01414	0.4458	0.242	0.0653	TRUE
Steatosis_Finngen	rs1117610	A	T	0.8002	-0.0125	0.0701	0.858	TRUE
Steatosis_Finngen	rs111884754	A	C	0.03321	0.0959	0.156	0.54	TRUE
Steatosis_Finngen	rs11248914	T	C	0.736	0.0405	0.0636	0.524	TRUE
Steatosis_Finngen	rs11257655	T	C	0.265	0.0123	0.0636	0.847	TRUE
Steatosis_Finngen	rs1127215	T	C	0.3495	0.0518	0.0585	0.376	TRUE
Steatosis_Finngen	rs114708114	T	C	0.00417	-0.3488	0.43	0.417	TRUE
Steatosis_Finngen	rs11496066	T	C	0.8148	-0.0531	0.0718	0.46	TRUE
Steatosis_Finngen	rs11509470	A	T	0.1908	-0.1259	0.0717	0.0791	TRUE
Steatosis_Finngen	rs115505614	T	C	0.0573	-0.0328	0.12	0.785	TRUE
Steatosis_Finngen	rs11558471	A	G	0.6215	0.0098	0.0575	0.865	TRUE
Steatosis_Finngen	rs11603349	T	C	0.7623	0.0944	0.0656	0.15	TRUE
Steatosis_Finngen	rs11610045	A	G	0.4905	-0.0864	0.0562	0.124	TRUE
Steatosis_Finngen	rs116141873	T	G	0.02712	0.2953	0.173	0.0877	TRUE
Steatosis_Finngen	rs116169498	G	C	0.01154	0.142	0.263	0.589	TRUE
Steatosis_Finngen	rs11619319	A	G	0.7462	0.1282	0.0642	0.0458	TRUE
Steatosis_Finngen	rs11634990	C	T	0.1674	0.1407	0.0745	0.0589	TRUE
Steatosis_Finngen	rs11643024	A	G	0.2789	-0.0949	0.0624	0.128	TRUE
Steatosis_Finngen	rs116758224	G	A	0.00577	-0.3561	0.365	0.33	TRUE
Steatosis_Finngen	rs11680058	A	G	0.8981	-0.0575	0.0949	0.545	TRUE
Steatosis_Finngen	rs11688682	C	G	0.2504	-0.1572	0.065	0.0156	TRUE
Steatosis_Finngen	rs11699802	T	C	0.4775	0.0572	0.056	0.307	TRUE
Steatosis_Finngen	rs11708067	A	G	0.8308	0.0965	0.0743	0.194	TRUE
Steatosis_Finngen	rs11709077	A	G	0.1705	-0.1167	0.0742	0.116	TRUE
Steatosis_Finngen	rs11719201	T	C	0.1758	-0.1099	0.0734	0.134	TRUE
Steatosis_Finngen	rs117233107	A	G	0.01469	-0.1366	0.236	0.563	TRUE
Steatosis_Finngen	rs11727676	T	C	0.91444	0.0114	0.1	0.91	TRUE
Steatosis_Finngen	rs1175549	A	C	0.72	-0.0105	0.0622	0.866	TRUE
Steatosis_Finngen	rs11759026	A	G	0.756	-0.0796	0.0647	0.219	TRUE
Steatosis_Finngen	rs117643180	A	C	0.02337	-0.179	0.185	0.335	TRUE
Steatosis_Finngen	rs117718169	T	C	0.01929	-0.077	0.208	0.711	TRUE
Steatosis_Finngen	rs117753190	G	C	0.01045	0.0327	0.276	0.906	TRUE
Steatosis_Finngen	rs118164457	T	C	0.9866	0.0394	0.244	0.872	TRUE
Steatosis_Finngen	rs11842871	T	G	0.3271	0.0524	0.0596	0.379	TRUE
Steatosis_Finngen	rs11856307	A	C	0.4494	0.1626	0.0563	0.00388	TRUE
Steatosis_Finngen	rs11958808	C	G	0.4023	-0.0138	0.0571	0.809	TRUE
Steatosis_Finngen	rs12001437	T	C	0.6462	-0.0735	0.0583	0.207	TRUE
Steatosis_Finngen	rs12055786	T	C	0.4382	0.0695	0.0562	0.216	TRUE
Steatosis_Finngen	rs1206760	A	G	0.4798	-0.0121	0.0559	0.829	TRUE
Steatosis_Finngen	rs12140153	T	G	0.07863	-0.1564	0.104	0.134	TRUE
Steatosis_Finngen	rs12206204	T	C	0.01572	-0.1553	0.226	0.492	TRUE
Steatosis_Finngen	rs12419620	G	T	0.1412	0.002	0.0803	0.98	TRUE
Steatosis_Finngen	rs12454712	T	C	0.5122	0.0117	0.0562	0.835	TRUE
Steatosis_Finngen	rs12478088	G	A	0.4309	-0.0202	0.0567	0.722	TRUE
Steatosis_Finngen	rs12491937	A	G	0.6217	-0.0674	0.0576	0.242	TRUE
Steatosis_Finngen	rs1250244	G	C	0.2025	0.0681	0.0697	0.329	TRUE
Steatosis_Finngen	rs12541643	T	C	0.4778	0.0269	0.0559	0.63	TRUE
Steatosis_Finngen	rs12568930	C	T	0.09015	0.022	0.0976	0.822	TRUE
Steatosis_Finngen	rs1260326	T	C	0.3503	0.114	0.0587	0.0521	TRUE
Steatosis_Finngen	rs12612492	T	C	0.09412	-0.0738	0.0956	0.44	TRUE
Steatosis_Finngen	rs12633819	G	A	0.2764	-0.0205	0.0623	0.742	TRUE
Steatosis_Finngen	rs12680692	A	T	0.3884	0.0258	0.0578	0.655	TRUE
Steatosis_Finngen	rs12692738	T	C	0.8063	0.0221	0.0711	0.756	TRUE
Steatosis_Finngen	rs12718598	C	T	0.3983	-0.1619	0.057	0.00451	TRUE
Steatosis_Finngen	rs12719778	T	C	0.541	0.0822	0.0564	0.145	TRUE
Steatosis_Finngen	rs12784552	A	G	0.91086	0.1277	0.0976	0.191	TRUE
Steatosis_Finngen	rs1278769	A	G	0.2415	0.0305	0.0658	0.643	TRUE
Steatosis_Finngen	rs12807014	C	T	0.2239	-0.1581	0.067	0.0183	TRUE
Steatosis_Finngen	rs12888855	A	C	0.1858	0.0525	0.072	0.466	TRUE
Steatosis_Finngen	rs12898997	T	C	0.5597	-0.0433	0.0562	0.441	TRUE
Steatosis_Finngen	rs12910361	A	G	0.3238	-0.0691	0.0597	0.247	TRUE
Steatosis_Finngen	rs12916360	T	G	0.2296	-0.0106	0.0665	0.873	TRUE
Steatosis_Finngen	rs12975762	G	A	0.2331	-0.034	0.0661	0.607	TRUE
Steatosis_Finngen	rs12976652	C	T	0.06404	0.0921	0.114	0.418	TRUE
Steatosis_Finngen	rs13007705	T	C	0.3834	0.0518	0.0574	0.367	TRUE
Steatosis_Finngen	rs13008704	C	T	0.5148	-0.0582	0.056	0.299	TRUE
Steatosis_Finngen	rs13022337	A	G	0.1637	-0.0246	0.0756	0.745	TRUE
Steatosis_Finngen	rs13089972	A	T	0.5956	-0.0048	0.0567	0.933	TRUE
Steatosis_Finngen	rs13130484	T	C	0.4733	0.0276	0.0558	0.621	TRUE
Steatosis_Finngen	rs13134327	A	G	0.3378	-0.0775	0.0589	0.188	TRUE
Steatosis_Finngen	rs13234131	A	G	0.8721	-0.0572	0.0836	0.494	TRUE
Steatosis_Finngen	rs13253974	A	G	0.2934	-0.0694	0.0616	0.26	TRUE
Steatosis_Finngen	rs13258890	T	C	0.7913	-0.0915	0.0688	0.184	TRUE
Steatosis_Finngen	rs13330951	A	G	0.5002	0.0466	0.0562	0.407	TRUE
Steatosis_Finngen	rs13385171	T	C	0.3528	0.0162	0.0584	0.781	TRUE
Steatosis_Finngen	rs13389076	A	G	0.04552	0.309	0.133	0.0205	TRUE
Steatosis_Finngen	rs13389219	T	C	0.3479	-0.0461	0.0587	0.432	TRUE
Steatosis_Finngen	rs13419763	T	C	0.6688	-0.0762	0.0594	0.2	TRUE
Steatosis_Finngen	rs1351394	T	C	0.5209	-0.0865	0.056	0.122	TRUE
Steatosis_Finngen	rs1359790	A	G	0.2935	-0.0842	0.0614	0.17	TRUE
Steatosis_Finngen	rs1367173	T	C	0.07183	-0.0547	0.108	0.614	TRUE
Steatosis_Finngen	rs1381937	A	C	0.568	0.0558	0.0569	0.327	TRUE
Steatosis_Finngen	rs140393761	G	A	0.0114	0.3153	0.269	0.24	TRUE
Steatosis_Finngen	rs140809953	A	G	0.02481	-0.2494	0.181	0.169	TRUE
Steatosis_Finngen	rs1412234	T	C	0.625	-0.0257	0.0577	0.656	TRUE
Steatosis_Finngen	rs141521721	A	C	0.00798	0.2976	0.317	0.348	TRUE
Steatosis_Finngen	rs1426371	A	G	0.3436	-0.0631	0.0591	0.286	TRUE
Steatosis_Finngen	rs1431841	T	G	0.2773	0.1867	0.0624	0.00277	TRUE
Steatosis_Finngen	rs143922167	A	G	0.00918	-0.0337	0.297	0.91	TRUE
Steatosis_Finngen	rs144155527	T	C	0.02354	0.2832	0.184	0.125	TRUE
Steatosis_Finngen	rs144861591	T	C	0.03802	0.1436	0.148	0.333	TRUE
Steatosis_Finngen	rs145496147	T	C	0.0209	-0.0864	0.196	0.659	TRUE
Steatosis_Finngen	rs145678014	T	G	0.02602	0.1079	0.177	0.542	TRUE
Steatosis_Finngen	rs1468906	A	G	0.5928	-0.0147	0.0567	0.795	TRUE
Steatosis_Finngen	rs1474696	A	G	0.4757	-0.0602	0.0559	0.282	TRUE
Steatosis_Finngen	rs149359690	T	C	0.08754	-0.0108	0.0991	0.913	TRUE
Steatosis_Finngen	rs1493694	T	C	0.1363	-0.018	0.0815	0.825	TRUE
Steatosis_Finngen	rs1496653	A	G	0.6885	-0.0348	0.0603	0.564	TRUE
Steatosis_Finngen	rs149838918	T	C	0.00577	-0.4668	0.37	0.207	TRUE
Steatosis_Finngen	rs151165	A	T	0.3977	0.012	0.0571	0.834	TRUE
Steatosis_Finngen	rs1517037	T	C	0.2736	0.0291	0.0625	0.642	TRUE
Steatosis_Finngen	rs1535464	A	G	0.2002	0.0987	0.0701	0.159	TRUE
Steatosis_Finngen	rs1561927	T	C	0.7352	0.0361	0.0634	0.569	TRUE
Steatosis_Finngen	rs1562396	A	G	0.6981	-0.1472	0.0608	0.0155	TRUE
Steatosis_Finngen	rs1573090	T	G	0.4955	0.0194	0.0559	0.729	TRUE
Steatosis_Finngen	rs157512	T	C	0.7021	0.0153	0.061	0.802	TRUE
Steatosis_Finngen	rs1604038	T	C	0.2628	0.0755	0.0632	0.232	TRUE
Steatosis_Finngen	rs161044	T	C	0.0239	0.0339	0.183	0.853	TRUE
Steatosis_Finngen	rs1665901	A	T	0.5826	0.0681	0.057	0.232	TRUE
Steatosis_Finngen	rs16851397	A	G	0.96582	0.1245	0.154	0.418	TRUE
Steatosis_Finngen	rs16913693	T	G	0.97568	0.1244	0.181	0.491	TRUE
Steatosis_Finngen	rs17030845	T	C	0.05609	-0.0437	0.121	0.719	TRUE
Steatosis_Finngen	rs17036126	T	C	0.09505	0.0343	0.0957	0.72	TRUE
Steatosis_Finngen	rs17050272	A	G	0.536	-0.0302	0.0562	0.591	TRUE
Steatosis_Finngen	rs1708302	T	C	0.4623	0.0141	0.0561	0.802	TRUE
Steatosis_Finngen	rs17112021	G	T	0.2023	0.0343	0.0697	0.623	TRUE
Steatosis_Finngen	rs17122772	C	G	0.8569	0.0261	0.0803	0.745	TRUE
Steatosis_Finngen	rs17168486	T	C	0.1982	0.0078	0.07	0.911	TRUE
Steatosis_Finngen	rs17265513	T	C	0.716	-0.0021	0.062	0.973	TRUE
Steatosis_Finngen	rs17270243	A	G	0.8072	0.0062	0.0712	0.931	TRUE
Steatosis_Finngen	rs17271305	A	G	0.4909	0.1502	0.056	0.00732	TRUE
Steatosis_Finngen	rs17331151	T	C	0.08772	-0.1524	0.0993	0.125	TRUE
Steatosis_Finngen	rs17437560	T	C	0.05767	-0.039	0.121	0.748	TRUE
Steatosis_Finngen	rs174547	C	T	0.4139	-0.0326	0.0566	0.565	TRUE
Steatosis_Finngen	rs174559	A	G	0.3158	0.0238	0.0601	0.692	TRUE
Steatosis_Finngen	rs174583	T	C	0.4146	-0.0266	0.0566	0.638	TRUE
Steatosis_Finngen	rs17476364	T	C	0.94167	-0.1001	0.119	0.401	TRUE
Steatosis_Finngen	rs17476364	C	T	0.05833	0.1001	0.119	0.401	TRUE
Steatosis_Finngen	rs17522122	T	G	0.4528	0.0225	0.0565	0.69	TRUE
Steatosis_Finngen	rs17533945	T	C	0.5179	0.0706	0.0561	0.208	TRUE
Steatosis_Finngen	rs17580	A	T	0.00915	0.6413	0.292	0.0281	TRUE
Steatosis_Finngen	rs17676097	G	A	0.3197	-0.0632	0.0597	0.29	TRUE
Steatosis_Finngen	rs17744783	A	T	0.07106	0.0103	0.109	0.925	TRUE
Steatosis_Finngen	rs17767742	G	C	0.3092	0.0669	0.0605	0.269	TRUE
Steatosis_Finngen	rs17772814	A	G	0.1027	-0.0033	0.0952	0.972	TRUE
Steatosis_Finngen	rs17791513	A	G	0.8783	0.0973	0.0856	0.256	TRUE
Steatosis_Finngen	rs1783541	T	C	0.08912	0.0489	0.0993	0.622	TRUE
Steatosis_Finngen	rs1800437	C	G	0.2555	-0.0828	0.0642	0.197	TRUE
Steatosis_Finngen	rs1800961	T	C	0.04527	0.2333	0.134	0.0817	TRUE
Steatosis_Finngen	rs180935712	A	G	0.00949	0.3945	0.293	0.178	TRUE
Steatosis_Finngen	rs1820176	T	C	0.6886	-0.0678	0.0602	0.26	TRUE
Steatosis_Finngen	rs188117245	T	C	0.0587	-0.0527	0.121	0.663	TRUE
Steatosis_Finngen	rs1892252	G	C	0.087	-0.0438	0.1	0.662	TRUE
Steatosis_Finngen	rs1894692	G	A	0.0201	-0.0402	0.199	0.84	TRUE
Steatosis_Finngen	rs189548	A	G	0.7753	0.0147	0.0669	0.826	TRUE
Steatosis_Finngen	rs194518	A	G	0.5806	-0.0215	0.0565	0.704	TRUE
Steatosis_Finngen	rs1958078	A	C	0.0803	-0.0423	0.104	0.684	TRUE
Steatosis_Finngen	rs199138	A	G	0.0704	-0.2099	0.109	0.0548	TRUE
Steatosis_Finngen	rs1999536	C	G	0.5199	0.0135	0.056	0.809	FALSE
Steatosis_Finngen	rs2001846	T	C	0.4496	0.0914	0.056	0.103	TRUE
Steatosis_Finngen	rs2008598	G	A	0.1811	-0.0051	0.0727	0.944	TRUE
Steatosis_Finngen	rs2015803	T	C	0.2902	-0.084	0.062	0.175	TRUE
Steatosis_Finngen	rs2023681	A	G	0.085	0.1855	0.101	0.0655	TRUE
Steatosis_Finngen	rs204995	A	G	0.8473	-0.1413	0.0821	0.0852	TRUE
Steatosis_Finngen	rs2062213	C	G	0.93153	-0.1765	0.111	0.112	TRUE
Steatosis_Finngen	rs2075423	T	G	0.445	0.0275	0.0564	0.626	TRUE
Steatosis_Finngen	rs2080385	T	G	0.2261	-0.0702	0.0669	0.294	TRUE
Steatosis_Finngen	rs2107133	A	G	0.91839	0.0732	0.102	0.473	TRUE
Steatosis_Finngen	rs2108349	A	G	0.529	0.0511	0.0562	0.363	TRUE
Steatosis_Finngen	rs2126259	T	C	0.1558	0.23	0.0772	0.00289	TRUE
Steatosis_Finngen	rs2215383	T	C	0.5403	0.0138	0.0561	0.806	TRUE
Steatosis_Finngen	rs2236252	T	C	0.1474	0.0888	0.0785	0.258	TRUE
Steatosis_Finngen	rs2237895	A	C	0.4935	0.1022	0.0555	0.0656	TRUE
Steatosis_Finngen	rs2238435	C	G	0.4212	0.0657	0.0566	0.246	FALSE
Steatosis_Finngen	rs2258238	A	T	0.92306	-0.1684	0.106	0.111	TRUE
Steatosis_Finngen	rs2277536	T	C	0.6994	-0.0112	0.0611	0.855	TRUE
Steatosis_Finngen	rs2281089	G	A	0.2336	0.0059	0.0659	0.929	TRUE
Steatosis_Finngen	rs2290202	T	G	0.1533	-0.025	0.0775	0.747	TRUE
Steatosis_Finngen	rs2292662	T	C	0.2176	-0.0773	0.0677	0.254	TRUE
Steatosis_Finngen	rs231360	T	C	0.476	0.0011	0.0559	0.984	TRUE
Steatosis_Finngen	rs2351707	T	C	0.7478	0.0577	0.064	0.367	TRUE
Steatosis_Finngen	rs2375278	A	G	0.2048	0.1871	0.0692	0.00686	TRUE
Steatosis_Finngen	rs2383205	A	G	0.3922	-0.0303	0.0571	0.596	TRUE
Steatosis_Finngen	rs243019	T	C	0.5515	0.1087	0.0561	0.0527	TRUE
Steatosis_Finngen	rs2529440	T	C	0.4044	-0.0606	0.0567	0.285	TRUE
Steatosis_Finngen	rs2595582	A	G	0.3305	-0.0035	0.0594	0.953	TRUE
Steatosis_Finngen	rs2649999	T	C	0.422	-0.0665	0.0571	0.244	TRUE
Steatosis_Finngen	rs2657879	A	G	0.8182	-0.0619	0.0724	0.393	TRUE
Steatosis_Finngen	rs267738	T	G	0.8078	-0.1617	0.071	0.0228	TRUE
Steatosis_Finngen	rs2748427	A	G	0.7958	0.0234	0.0696	0.737	TRUE
Steatosis_Finngen	rs2767036	A	C	0.6845	-0.0239	0.06	0.69	TRUE
Steatosis_Finngen	rs2780215	A	G	0.969	0.0505	0.164	0.758	TRUE
Steatosis_Finngen	rs2796441	A	G	0.4175	-0.0381	0.0565	0.5	TRUE
Steatosis_Finngen	rs2812545	A	G	0.4903	0.0315	0.0563	0.576	TRUE
Steatosis_Finngen	rs2820441	A	C	0.6794	-0.0347	0.0598	0.562	TRUE
Steatosis_Finngen	rs2839671	A	G	0.1368	-0.0449	0.0816	0.582	TRUE
Steatosis_Finngen	rs2845885	T	C	0.9222	-0.0516	0.104	0.621	TRUE
Steatosis_Finngen	rs28487964	A	T	0.01607	0.0529	0.224	0.813	TRUE
Steatosis_Finngen	rs28533815	T	C	0.301	0.0089	0.0608	0.884	TRUE
Steatosis_Finngen	rs28663084	A	G	0.6755	0.0891	0.0596	0.135	TRUE
Steatosis_Finngen	rs28715334	T	G	0.1532	-0.0267	0.0774	0.73	TRUE
Steatosis_Finngen	rs2896177	A	G	0.3836	0.0472	0.0574	0.411	TRUE
Steatosis_Finngen	rs2908277	A	G	0.1597	0.037	0.0766	0.629	TRUE
Steatosis_Finngen	rs2925979	T	C	0.3217	-0.067	0.0597	0.262	TRUE
Steatosis_Finngen	rs2943646	A	G	0.3614	-0.0321	0.0581	0.581	TRUE
Steatosis_Finngen	rs2954029	T	A	0.4604	-0.125	0.056	0.0256	FALSE
Steatosis_Finngen	rs2971670	T	C	0.1073	0.0601	0.0902	0.505	TRUE
Steatosis_Finngen	rs2972144	A	G	0.3611	-0.031	0.0581	0.594	TRUE
Steatosis_Finngen	rs2979422	T	C	0.8348	-0.0214	0.0754	0.777	TRUE
Steatosis_Finngen	rs3019208	A	G	0.72	-0.0446	0.0622	0.473	TRUE
Steatosis_Finngen	rs3094682	A	C	0.1777	-0.0599	0.0825	0.468	TRUE
Steatosis_Finngen	rs320369	A	G	0.3731	-0.0685	0.058	0.238	TRUE
Steatosis_Finngen	rs329122	A	G	0.4195	0.033	0.0566	0.56	TRUE
Steatosis_Finngen	rs340874	T	C	0.5692	0.0763	0.0565	0.177	TRUE
Steatosis_Finngen	rs340882	C	G	0.4938	0.0716	0.0561	0.202	FALSE
Steatosis_Finngen	rs34341	A	T	0.4715	-0.0407	0.056	0.467	FALSE
Steatosis_Finngen	rs34523089	T	C	0.1588	-0.0422	0.0766	0.582	TRUE
Steatosis_Finngen	rs34715063	T	C	0.8969	-0.0461	0.0922	0.617	TRUE
Steatosis_Finngen	rs348330	A	G	0.6447	0.1556	0.0586	0.00792	TRUE
Steatosis_Finngen	rs34872471	T	C	0.7985	0.0148	0.0697	0.832	TRUE
Steatosis_Finngen	rs34990153	A	G	0.6797	-0.0264	0.0602	0.661	TRUE
Steatosis_Finngen	rs35000407	T	G	0.8296	0.1167	0.0742	0.116	TRUE
Steatosis_Finngen	rs35107257	A	G	0.03664	0.1262	0.15	0.4	TRUE
Steatosis_Finngen	rs35318451	A	G	0.347	-0.0677	0.059	0.251	TRUE
Steatosis_Finngen	rs35570672	T	C	0.2499	0.0478	0.0644	0.458	TRUE
Steatosis_Finngen	rs35769520	G	A	0.6359	0.0327	0.0579	0.572	TRUE
Steatosis_Finngen	rs35889227	T	G	0.6343	-0.0377	0.058	0.516	TRUE
Steatosis_Finngen	rs35895680	A	C	0.3085	0.0086	0.0607	0.887	TRUE
Steatosis_Finngen	rs360147	T	C	0.2982	0.0028	0.061	0.963	TRUE
Steatosis_Finngen	rs36138276	A	G	0.4356	0.0018	0.0565	0.975	TRUE
Steatosis_Finngen	rs36184164	G	T	0.09118	-0.0031	0.0981	0.975	TRUE
Steatosis_Finngen	rs370631	C	T	0.1989	0.0532	0.0725	0.463	TRUE
Steatosis_Finngen	rs3768321	T	G	0.165	0.0439	0.0753	0.56	TRUE
Steatosis_Finngen	rs3775380	A	G	0.4672	-0.0565	0.0559	0.312	TRUE
Steatosis_Finngen	rs3778321	A	G	0.2197	-0.0199	0.0673	0.767	TRUE
Steatosis_Finngen	rs3783394	A	G	0.3019	0.0326	0.0608	0.592	TRUE
Steatosis_Finngen	rs3786900	A	G	0.791	-0.1024	0.0686	0.136	TRUE
Steatosis_Finngen	rs3798519	A	C	0.7885	0.0185	0.0683	0.786	TRUE
Steatosis_Finngen	rs3802177	A	G	0.3764	-0.0072	0.0576	0.901	TRUE
Steatosis_Finngen	rs3829109	A	G	0.3508	-0.0138	0.0585	0.814	TRUE
Steatosis_Finngen	rs3842753	T	G	0.2078	0.1732	0.0696	0.0128	TRUE
Steatosis_Finngen	rs39713	T	C	0.085	0.1827	0.101	0.0694	TRUE
Steatosis_Finngen	rs4148646	C	G	0.4692	-0.1229	0.0559	0.0279	FALSE
Steatosis_Finngen	rs429358	T	C	0.8165	0.264	0.073	0.000299	TRUE
Steatosis_Finngen	rs4368494	A	G	0.2981	-0.0101	0.061	0.868	TRUE
Steatosis_Finngen	rs452306	T	C	0.5498	0.0073	0.056	0.896	TRUE
Steatosis_Finngen	rs45520632	C	T	0.02209	0.2241	0.191	0.24	TRUE
Steatosis_Finngen	rs459193	A	G	0.3172	-0.0039	0.0599	0.948	TRUE
Steatosis_Finngen	rs4686471	T	C	0.3911	-0.0586	0.0574	0.307	TRUE
Steatosis_Finngen	rs4688760	T	C	0.6658	0.0545	0.0592	0.357	TRUE
Steatosis_Finngen	rs469882	C	A	0.2126	0.005	0.0683	0.942	TRUE
Steatosis_Finngen	rs4709746	T	C	0.08219	-0.1391	0.102	0.173	TRUE
Steatosis_Finngen	rs4727979	A	C	0.8795	-0.1593	0.0852	0.0615	TRUE
Steatosis_Finngen	rs4737009	A	G	0.2498	-0.0094	0.0647	0.884	TRUE
Steatosis_Finngen	rs474513	A	G	0.5034	-0.0789	0.0558	0.157	TRUE
Steatosis_Finngen	rs4760278	A	C	0.2198	-0.0703	0.0673	0.296	TRUE
Steatosis_Finngen	rs4760682	A	C	0.8394	0.0332	0.0765	0.664	TRUE
Steatosis_Finngen	rs4774514	T	C	0.03928	-0.1353	0.144	0.348	TRUE
Steatosis_Finngen	rs4789111	T	C	0.1178	-0.0795	0.0871	0.361	TRUE
Steatosis_Finngen	rs4804833	A	G	0.3803	0.0398	0.0575	0.489	TRUE
Steatosis_Finngen	rs4808802	C	G	0.2179	-0.0941	0.0675	0.163	TRUE
Steatosis_Finngen	rs4812034	T	G	0.6299	-0.0176	0.0579	0.761	TRUE
Steatosis_Finngen	rs4841429	G	A	0.08765	-0.099	0.0989	0.317	TRUE
Steatosis_Finngen	rs4846335	A	C	0.1443	0.0616	0.08	0.441	TRUE
Steatosis_Finngen	rs4854760	G	A	0.2948	0.0071	0.0612	0.908	TRUE
Steatosis_Finngen	rs4862423	T	C	0.3837	-0.0556	0.0577	0.335	TRUE
Steatosis_Finngen	rs4865436	C	G	0.6654	0.0198	0.0603	0.743	TRUE
Steatosis_Finngen	rs4865796	A	G	0.6672	0.0658	0.0591	0.266	TRUE
Steatosis_Finngen	rs490689	A	G	0.1827	0.0451	0.0723	0.533	TRUE
Steatosis_Finngen	rs4925109	A	G	0.3195	-0.0106	0.0598	0.859	TRUE
Steatosis_Finngen	rs4929965	A	G	0.3355	0.14	0.0593	0.0182	TRUE
Steatosis_Finngen	rs4938939	A	G	0.2276	-0.1269	0.0668	0.0575	TRUE
Steatosis_Finngen	rs4977213	T	C	0.728	0.0513	0.0635	0.419	TRUE
Steatosis_Finngen	rs4980325	T	G	0.5479	0.0505	0.0561	0.368	TRUE
Steatosis_Finngen	rs5017305	A	T	0.163	-0.0226	0.0758	0.766	TRUE
Steatosis_Finngen	rs508419	A	G	0.204	0.06	0.0693	0.387	TRUE
Steatosis_Finngen	rs5215	T	C	0.5278	0.1193	0.0559	0.0328	TRUE
Steatosis_Finngen	rs55653563	A	C	0.7516	0.0843	0.0648	0.193	TRUE
Steatosis_Finngen	rs55778511	G	T	0.0737	-0.2116	0.108	0.0492	TRUE
Steatosis_Finngen	rs55872725	T	C	0.4181	0.0459	0.0565	0.417	TRUE
Steatosis_Finngen	rs560887	T	C	0.3061	0.0037	0.0609	0.952	TRUE
Steatosis_Finngen	rs56187241	T	C	0.05149	0.0993	0.127	0.434	TRUE
Steatosis_Finngen	rs56206139	C	A	0.03386	-0.1068	0.155	0.492	TRUE
Steatosis_Finngen	rs563027675	G	C	0.03043	0.1747	0.165	0.289	TRUE
Steatosis_Finngen	rs56348580	C	G	0.2836	-0.033	0.0624	0.597	TRUE
Steatosis_Finngen	rs56912861	A	G	0.4688	-0.0492	0.056	0.38	TRUE
Steatosis_Finngen	rs573225	A	G	0.6876	0.0052	0.0605	0.932	TRUE
Steatosis_Finngen	rs5758223	A	G	0.6999	0.1124	0.0608	0.0645	TRUE
Steatosis_Finngen	rs57659670	C	T	0.06895	-0.1805	0.11	0.101	TRUE
Steatosis_Finngen	rs576674	A	G	0.9061	-0.2733	0.0963	0.00454	TRUE
Steatosis_Finngen	rs58432198	T	C	0.06486	0.0355	0.114	0.756	TRUE
Steatosis_Finngen	rs58642235	T	C	0.8652	0.0174	0.0825	0.833	TRUE
Steatosis_Finngen	rs590097	T	G	0.3847	0.0106	0.0575	0.854	TRUE
Steatosis_Finngen	rs59147390	T	C	0.90913	0.0694	0.097	0.474	TRUE
Steatosis_Finngen	rs59950280	A	G	0.2443	-0.0128	0.0655	0.845	TRUE
Steatosis_Finngen	rs601945	A	G	0.847	-0.0077	0.0825	0.926	TRUE
Steatosis_Finngen	rs6025	T	C	0.02013	-0.0402	0.199	0.84	TRUE
Steatosis_Finngen	rs6059696	G	C	0.2054	-0.0084	0.0692	0.903	TRUE
Steatosis_Finngen	rs608793	T	C	0.509	0.0539	0.0558	0.334	TRUE
Steatosis_Finngen	rs6113722	A	G	0.03693	-0.0642	0.148	0.665	TRUE
Steatosis_Finngen	rs61676547	C	G	0.2395	0.0899	0.0654	0.169	TRUE
Steatosis_Finngen	rs61750929	T	C	0.03392	0.0545	0.155	0.726	TRUE
Steatosis_Finngen	rs62074125	C	A	0.2441	0.0406	0.0653	0.534	TRUE
Steatosis_Finngen	rs62107261	T	C	0.97951	0.1233	0.2	0.537	TRUE
Steatosis_Finngen	rs62183592	T	C	0.03864	-0.2555	0.148	0.0851	TRUE
Steatosis_Finngen	rs62271373	A	T	0.04412	0.1294	0.137	0.345	TRUE
Steatosis_Finngen	rs62563593	A	G	0.6583	0.1009	0.0588	0.0862	TRUE
Steatosis_Finngen	rs6439426	G	A	0.1579	0.1134	0.0767	0.139	TRUE
Steatosis_Finngen	rs6444809	T	C	0.8647	-0.0414	0.0814	0.611	TRUE
Steatosis_Finngen	rs6459737	A	G	0.315	-0.0284	0.06	0.636	TRUE
Steatosis_Finngen	rs6474359	T	C	0.98318	0.0351	0.218	0.872	TRUE
Steatosis_Finngen	rs6487237	A	C	0.8099	-0.0244	0.0711	0.731	TRUE
Steatosis_Finngen	rs648795	A	T	0.4326	-0.0683	0.0565	0.227	FALSE
Steatosis_Finngen	rs6489811	A	G	0.3938	-0.0292	0.0572	0.61	TRUE
Steatosis_Finngen	rs6538804	C	G	0.6447	-0.0896	0.0585	0.126	TRUE
Steatosis_Finngen	rs6545714	A	G	0.5987	-0.0854	0.0568	0.133	TRUE
Steatosis_Finngen	rs6592965	A	G	0.3204	-0.0982	0.06	0.102	TRUE
Steatosis_Finngen	rs6598541	A	G	0.3499	0.116	0.0585	0.0474	TRUE
Steatosis_Finngen	rs6600191	T	C	0.8847	0.0597	0.0878	0.497	TRUE
Steatosis_Finngen	rs6662924	A	C	0.1983	-0.0636	0.0699	0.363	TRUE
Steatosis_Finngen	rs6674544	A	G	0.5964	-0.0587	0.0569	0.302	TRUE
Steatosis_Finngen	rs6687271	A	C	0.685	-0.0739	0.0602	0.22	TRUE
Steatosis_Finngen	rs672271	T	C	0.8905	-0.0792	0.0896	0.377	TRUE
Steatosis_Finngen	rs67232546	T	C	0.152	-0.1318	0.0778	0.0902	TRUE
Steatosis_Finngen	rs6760824	A	C	0.2455	0.0325	0.0648	0.616	TRUE
Steatosis_Finngen	rs6804915	A	C	0.2657	0.0649	0.0631	0.304	TRUE
Steatosis_Finngen	rs6808574	T	C	0.3909	-0.0581	0.0574	0.311	TRUE
Steatosis_Finngen	rs6821438	A	G	0.6016	0.0008	0.057	0.989	TRUE
Steatosis_Finngen	rs6822746	A	G	0.3832	0.0645	0.0574	0.261	TRUE
Steatosis_Finngen	rs6855363	T	C	0.7556	0.0187	0.0649	0.773	TRUE
Steatosis_Finngen	rs6877043	T	C	0.6068	-0.0012	0.0571	0.983	TRUE
Steatosis_Finngen	rs6885132	C	G	0.883	0.1132	0.0878	0.197	TRUE
Steatosis_Finngen	rs6905288	A	G	0.5674	0.0055	0.0565	0.922	TRUE
Steatosis_Finngen	rs6937438	A	G	0.6877	0.0354	0.0602	0.557	TRUE
Steatosis_Finngen	rs7012637	A	G	0.509	-0.1382	0.0561	0.0138	TRUE
Steatosis_Finngen	rs7012814	A	G	0.509	-0.1382	0.0561	0.0138	TRUE
Steatosis_Finngen	rs702634	A	G	0.6673	0.0651	0.0591	0.271	TRUE
Steatosis_Finngen	rs703972	C	G	0.4797	0.0786	0.0558	0.159	FALSE
Steatosis_Finngen	rs7042939	A	G	0.4863	-0.0068	0.0558	0.903	TRUE
Steatosis_Finngen	rs7068127	G	A	0.3771	0.0354	0.0575	0.538	TRUE
Steatosis_Finngen	rs708686	T	C	0.3335	0.0481	0.0592	0.417	TRUE
Steatosis_Finngen	rs7095788	T	C	0.3288	-0.1004	0.0595	0.0915	TRUE
Steatosis_Finngen	rs7127313	T	C	0.3522	-0.0107	0.0587	0.855	TRUE
Steatosis_Finngen	rs7133378	A	G	0.2831	0.044	0.0622	0.479	TRUE
Steatosis_Finngen	rs71537957	T	C	0.3342	-0.0497	0.0592	0.401	TRUE
Steatosis_Finngen	rs7163757	T	C	0.5537	-0.1688	0.0563	0.00272	TRUE
Steatosis_Finngen	rs7178572	A	G	0.3244	-0.0682	0.0597	0.253	TRUE
Steatosis_Finngen	rs7178762	T	C	0.4255	0.0425	0.0564	0.451	TRUE
Steatosis_Finngen	rs7198799	T	C	0.2485	-0.0205	0.0647	0.751	TRUE
Steatosis_Finngen	rs7240767	T	C	0.6044	0.0039	0.0571	0.946	TRUE
Steatosis_Finngen	rs7256920	A	G	0.5175	-0.0938	0.056	0.0939	TRUE
Steatosis_Finngen	rs72606621	A	G	0.3375	0.0071	0.059	0.904	TRUE
Steatosis_Finngen	rs72802358	C	G	0.09669	0.0183	0.0946	0.847	TRUE
Steatosis_Finngen	rs7297861	C	T	0.1222	-0.1035	0.0851	0.224	TRUE
Steatosis_Finngen	rs73013411	A	C	0.08205	-0.1336	0.102	0.189	TRUE
Steatosis_Finngen	rs731839	A	G	0.6569	0.0321	0.0587	0.584	TRUE
Steatosis_Finngen	rs735831	G	T	0.03185	-0.1831	0.16	0.251	TRUE
Steatosis_Finngen	rs737092	T	C	0.4926	0.0458	0.056	0.413	TRUE
Steatosis_Finngen	rs7385804	C	A	0.4474	-0.0054	0.0562	0.923	TRUE
Steatosis_Finngen	rs739846	A	G	0.06363	0.6653	0.121	4.36e-08	TRUE
Steatosis_Finngen	rs7432894	C	T	0.2722	-0.0001	0.063	0.999	TRUE
Steatosis_Finngen	rs74338506	A	G	0.02218	-0.3201	0.19	0.0917	TRUE
Steatosis_Finngen	rs745805	A	T	0.8496	0.1042	0.0783	0.183	TRUE
Steatosis_Finngen	rs7547793	A	C	0.1728	0.0515	0.0745	0.489	TRUE
Steatosis_Finngen	rs75580845	C	T	0.06948	-0.0092	0.11	0.933	TRUE
Steatosis_Finngen	rs7568172	A	G	0.06831	-0.1542	0.111	0.164	TRUE
Steatosis_Finngen	rs7572970	A	G	0.2035	0.0332	0.0694	0.632	TRUE
Steatosis_Finngen	rs7596205	A	G	0.09726	0.0138	0.0949	0.884	TRUE
Steatosis_Finngen	rs75965181	A	T	0.01258	-0.1292	0.253	0.61	TRUE
Steatosis_Finngen	rs7633675	T	G	0.6926	0.0517	0.0603	0.391	TRUE
Steatosis_Finngen	rs7638408	T	C	0.3623	0.0283	0.058	0.626	TRUE
Steatosis_Finngen	rs7648210	A	G	0.2442	0.0625	0.0652	0.338	TRUE
Steatosis_Finngen	rs76533333	A	G	0.95261	-0.1824	0.132	0.166	TRUE
Steatosis_Finngen	rs7667864	A	C	0.3159	-0.0386	0.0604	0.523	TRUE
Steatosis_Finngen	rs7669833	A	T	0.342	-0.0455	0.0588	0.439	TRUE
Steatosis_Finngen	rs76895963	T	G	0.96898	0.4101	0.169	0.0151	TRUE
Steatosis_Finngen	rs7708285	A	G	0.7783	0.1394	0.0673	0.0383	TRUE
Steatosis_Finngen	rs7732130	A	G	0.7728	0.1441	0.0666	0.0305	TRUE
Steatosis_Finngen	rs77464186	A	C	0.7623	0.0946	0.0656	0.149	TRUE
Steatosis_Finngen	rs77864822	A	G	0.90699	-0.0638	0.0963	0.508	TRUE
Steatosis_Finngen	rs78132593	A	C	0.1914	0.1604	0.0711	0.0241	TRUE
Steatosis_Finngen	rs7837764	C	G	0.3796	-0.028	0.0577	0.627	TRUE
Steatosis_Finngen	rs7861647	T	C	0.1841	-0.0578	0.0723	0.424	TRUE
Steatosis_Finngen	rs7865362	T	C	0.3294	-0.0194	0.0595	0.744	TRUE
Steatosis_Finngen	rs7903146	T	C	0.1996	-0.0245	0.0698	0.726	TRUE
Steatosis_Finngen	rs79403657	C	G	0.7984	0.0826	0.0698	0.237	TRUE
Steatosis_Finngen	rs7966976	A	G	0.1732	0.0491	0.0739	0.506	TRUE
Steatosis_Finngen	rs79920718	A	G	0.4041	0.0625	0.057	0.273	TRUE
Steatosis_Finngen	rs8008910	A	G	0.2403	0.0415	0.0653	0.525	TRUE
Steatosis_Finngen	rs8071043	T	C	0.6916	-0.0015	0.0606	0.98	TRUE
Steatosis_Finngen	rs8097210	T	G	0.8048	0.1117	0.0704	0.113	TRUE
Steatosis_Finngen	rs8138197	A	G	0.5482	-0.0287	0.0562	0.61	TRUE
Steatosis_Finngen	rs8177271	A	G	0.3041	0.0077	0.0606	0.899	TRUE
Steatosis_Finngen	rs8192675	T	C	0.7366	-0.0785	0.0632	0.214	TRUE
Steatosis_Finngen	rs837763	T	C	0.5518	0.0312	0.0561	0.578	TRUE
Steatosis_Finngen	rs855791	A	G	0.3475	0.049	0.0585	0.402	TRUE
Steatosis_Finngen	rs857725	T	G	0.6636	0.0447	0.0591	0.449	TRUE
Steatosis_Finngen	rs859788	G	A	0.4736	-0.013	0.0559	0.816	TRUE
Steatosis_Finngen	rs860598	A	G	0.78	0.0244	0.0676	0.718	TRUE
Steatosis_Finngen	rs878521	A	G	0.2076	-0.0138	0.0689	0.841	TRUE
Steatosis_Finngen	rs896854	T	C	0.483	0.0857	0.0558	0.125	TRUE
Steatosis_Finngen	rs9257461	T	C	0.3802	-0.0494	0.0615	0.422	TRUE
Steatosis_Finngen	rs9265878	A	G	0.2779	0.0303	0.0643	0.637	TRUE
Steatosis_Finngen	rs9267953	T	C	0.1329	-0.2274	0.0999	0.0228	TRUE
Steatosis_Finngen	rs9295767	A	G	0.03168	0.2522	0.161	0.117	TRUE
Steatosis_Finngen	rs9304665	A	T	0.72	0.0264	0.062	0.67	TRUE
Steatosis_Finngen	rs9348441	A	T	0.3292	-0.0514	0.0592	0.385	TRUE
Steatosis_Finngen	rs9368222	A	C	0.3296	-0.0557	0.0592	0.347	TRUE
Steatosis_Finngen	rs9376090	T	C	0.6609	-0.0298	0.0591	0.614	TRUE
Steatosis_Finngen	rs9379084	A	G	0.1137	0.3043	0.0896	0.000683	TRUE
Steatosis_Finngen	rs9389269	C	T	0.3426	0.037	0.0588	0.529	TRUE
Steatosis_Finngen	rs9512463	T	C	0.2589	0.1105	0.0643	0.0857	TRUE
Steatosis_Finngen	rs9650069	T	C	0.3758	-0.0136	0.0577	0.814	TRUE
Steatosis_Finngen	rs9665898	T	C	0.1575	0.0547	0.0767	0.476	TRUE
Steatosis_Finngen	rs970079	G	A	0.3435	0.0075	0.0592	0.899	TRUE
Steatosis_Finngen	rs972283	A	G	0.4568	-0.0845	0.056	0.131	TRUE
Steatosis_Finngen	rs9818758	A	G	0.2092	-0.1194	0.0688	0.0827	TRUE
Steatosis_Finngen	rs9830061	T	C	0.2689	0.0465	0.0633	0.463	TRUE
Steatosis_Finngen	rs9865773	C	G	0.4759	0.1198	0.0558	0.0318	FALSE
Steatosis_Finngen	rs9873519	T	C	0.582	0.0736	0.0568	0.195	TRUE
Steatosis_Finngen	rs9884482	T	C	0.6171	0.0025	0.0572	0.965	TRUE
Steatosis_Finngen	rs9909940	T	C	0.2645	0.0655	0.0636	0.303	TRUE
Steatosis_Finngen	rs9914988	A	G	0.8094	-0.0323	0.071	0.649	TRUE
Steatosis_Finngen	rs9921222	C	T	0.5216	0.0088	0.0559	0.875	TRUE
Steatosis_Finngen	rs996347	C	T	0.3454	-0.0351	0.0587	0.55	TRUE
Steatosis_deCODE	rs10049358	C	G	0.40219	-0.0030045	0.054221	0.95581	TRUE
Steatosis_deCODE	rs10050393	T	C	0.56033	0.071496	0.0487904	0.14282	TRUE
Steatosis_deCODE	rs1007090	T	C	0.35523	0.00895974	0.0511354	0.86091	TRUE
Steatosis_deCODE	rs10097617	T	C	0.52207	0.00803217	0.046059	0.86156	TRUE
Steatosis_deCODE	rs10151436	A	T	0.8984	-0.0285875	0.0800315	0.72094	TRUE
Steatosis_deCODE	rs10169706	T	C	0.04474	-0.0534008	0.116531	0.64677	TRUE
Steatosis_deCODE	rs10231021	TA	!	0.47558	0.0916672	0.0477463	0.054873	FALSE
Steatosis_deCODE	rs10263500	T	C	0.46096	0.0266419	0.047883	0.57794	TRUE
Steatosis_deCODE	rs10305457	T	C	0.10006	0.0353671	0.0777492	0.64919	TRUE
Steatosis_deCODE	rs10405535	A	G	0.3249	0.0295588	0.0509238	0.56161	TRUE
Steatosis_deCODE	rs10406431	A	G	0.56976	0.0222456	0.0478916	0.64229	TRUE
Steatosis_deCODE	rs10419627	!	TCCAAAG	0.45468	-0.0682788	0.048284	0.15733	FALSE
Steatosis_deCODE	rs10421599	A	G	0.20507	0.0314987	0.058646	0.5912	TRUE
Steatosis_deCODE	rs10487796	A	T	0.48568	-0.0747235	0.0481009	0.12031	FALSE
Steatosis_deCODE	rs10516495	A	T	0.31338	-0.0629398	0.0520579	0.22665	TRUE
Steatosis_deCODE	rs1057394	A	G	0.60497	0.102033	0.0495124	0.039327	TRUE
Steatosis_deCODE	rs1061810	A	C	0.26522	-0.0120726	0.0533877	0.8211	TRUE
Steatosis_deCODE	rs10750215	T	G	0.41997	0.00299551	0.0502769	0.95249	TRUE
Steatosis_deCODE	rs10750397	A	G	0.28013	-0.0335568	0.0529606	0.52633	TRUE
Steatosis_deCODE	rs10774624	!	TTG	0.36124	-0.0253178	0.0505573	0.61653	FALSE
Steatosis_deCODE	rs10801913	A	G	0.30072	0.0148886	0.0534104	0.78043	TRUE
Steatosis_deCODE	rs10804630	C	T	0.10246	-0.0345914	0.0791688	0.66216	TRUE
Steatosis_deCODE	rs10811660	A	G	0.17835	-0.0608121	0.0632327	0.33619	TRUE
Steatosis_deCODE	rs10811661	T	C	0.82165	0.0608121	0.0632366	0.33622	TRUE
Steatosis_deCODE	rs10822143	C	T	0.45345	0.0129162	0.0467983	0.78255	TRUE
Steatosis_deCODE	rs10830963	C	G	0.7572	-0.0449734	0.0558135	0.42037	TRUE
Steatosis_deCODE	rs10838524	A	G	0.47905	0.0639133	0.0480871	0.18381	TRUE
Steatosis_deCODE	rs10838693	C	G	0.37447	0.00895974	0.0476205	0.85076	TRUE
Steatosis_deCODE	rs10865959	C	G	0.31992	0.00399202	0.0490694	0.93516	TRUE
Steatosis_deCODE	rs10882099	T	C	0.55351	0.0704225	0.0483908	0.14559	TRUE
Steatosis_deCODE	rs10908278	TTAATTTATTTATTTATTATTATTT	!	0.31088	0.0487902	0.0517768	0.34603	FALSE
Steatosis_deCODE	rs10937721	C	G	0.5707	-0.0099503	0.0476799	0.83469	FALSE
Steatosis_deCODE	rs10946402	T	G	0.85981	0.0965109	0.0710777	0.17452	TRUE
Steatosis_deCODE	rs10974438	A	C	0.66541	0.133531	0.0515844	0.0096367	TRUE
Steatosis_deCODE	rs11039154	T	C	0.23918	-0.0140989	0.0551211	0.79812	TRUE
Steatosis_deCODE	rs11048456	T	C	0.7308	-0.0392207	0.0530199	0.45946	TRUE
Steatosis_deCODE	rs11063029	T	C	0.06165	-0.0704225	0.101671	0.48853	TRUE
Steatosis_deCODE	rs11063069	A	G	0.78377	-0.0363319	0.0586577	0.53566	TRUE
Steatosis_deCODE	rs11125072	A	T	0.45797	-0.0736465	0.0485657	0.12941	FALSE
Steatosis_deCODE	rs111400299	G	A	0.02075	0.0256677	0.165083	0.87644	TRUE
Steatosis_deCODE	rs1117610	A	T	0.81752	-0.0353671	0.0620817	0.56889	TRUE
Steatosis_deCODE	rs111884754	A	C	0.05971	0.0695261	0.0998391	0.48619	TRUE
Steatosis_deCODE	rs11248914	T	C	0.68926	0.121038	0.0524739	0.021075	TRUE
Steatosis_deCODE	rs11257655	T	C	0.24505	-0.0171462	0.054466	0.75291	TRUE
Steatosis_deCODE	rs1127215	TTTGCAACTGAAAGAAAA	!	0.40586	0.00995033	0.0475748	0.83433	FALSE
Steatosis_deCODE	rs112824462	TAGAGTT	!	0.28969	0.0217615	0.0537759	0.68572	FALSE
Steatosis_deCODE	rs114708114	T	C	0.02798	-0.107585	0.15253	0.4806	TRUE
Steatosis_deCODE	rs11496066	T	C	0.85205	0.0232686	0.068666	0.73471	TRUE
Steatosis_deCODE	rs115505614	T	C	0.05002	0.0168571	0.111323	0.87964	TRUE
Steatosis_deCODE	rs11558471	A	G	0.65113	-0.0334348	0.0502223	0.50558	TRUE
Steatosis_deCODE	rs11603349	T	C	0.81981	0.0429075	0.0637232	0.50073	TRUE
Steatosis_deCODE	rs11610045	A	G	0.54989	0.0010005	0.0589546	0.98646	TRUE
Steatosis_deCODE	rs116141873	T	G	0.03518	0.0620354	0.126876	0.62488	TRUE
Steatosis_deCODE	rs116169498	G	C	0.01423	0.183155	0.192036	0.34021	TRUE
Steatosis_deCODE	rs11634990	C	T	0.17086	-0.0460439	0.0637951	0.47045	TRUE
Steatosis_deCODE	rs11643024	!	GCCCTTCCTCTCCCTC	0.29594	-0.098716	0.0530528	0.062785	FALSE
Steatosis_deCODE	rs116758224	G	A	0.02983	-0.134675	0.147507	0.36124	TRUE
Steatosis_deCODE	rs11680058	A	G	0.81984	0.0910194	0.0636209	0.15253	TRUE
Steatosis_deCODE	rs11688682	C	G	0.26579	0.0667236	0.0533112	0.21072	TRUE
Steatosis_deCODE	rs11699802	T	C	0.44746	-0.0725707	0.048011	0.13065	TRUE
Steatosis_deCODE	rs11708067	A	G	0.78883	-0.0468836	0.0585362	0.42317	TRUE
Steatosis_deCODE	rs11709077	A	G	0.11811	-0.297059	0.0798866	0.0002004	TRUE
Steatosis_deCODE	rs117233107	A	G	0.01067	-0.462035	0.265948	0.082332	TRUE
Steatosis_deCODE	rs11727676	T	C	0.89632	-0.107059	0.0759723	0.15878	TRUE
Steatosis_deCODE	rs1175549	A	C	0.77829	0.0481404	0.0585578	0.41102	TRUE
Steatosis_deCODE	rs11759026	A	G	0.77131	-0.0430595	0.0570994	0.45078	TRUE
Steatosis_deCODE	rs117643180	A	C	0.03942	0.0139029	0.119537	0.90741	TRUE
Steatosis_deCODE	rs117718169	T	C	0.03258	-0.12897	0.143585	0.36907	TRUE
Steatosis_deCODE	rs117753190	G	C	0.0283	-0.12443	0.150303	0.40775	TRUE
Steatosis_deCODE	rs118164457	T	C	0.9578	-0.188138	0.112786	0.095297	TRUE
Steatosis_deCODE	rs11842871	T	G	0.29481	-0.0640053	0.0528049	0.22547	TRUE
Steatosis_deCODE	rs11856307	A	C	0.53296	0.00501254	0.0490174	0.91855	TRUE
Steatosis_deCODE	rs11958808	C	G	0.368	-0.0921153	0.0496081	0.063331	TRUE
Steatosis_deCODE	rs12001437	T	C	0.61663	-0.0834216	0.0491059	0.089355	TRUE
Steatosis_deCODE	rs12055786	T	C	0.43917	0.0525924	0.048017	0.27339	TRUE
Steatosis_deCODE	rs1206760	A	G	0.61509	-0.112435	0.0485195	0.020486	TRUE
Steatosis_deCODE	rs12140153	T	G	0.11148	-0.098716	0.0787222	0.20985	TRUE
Steatosis_deCODE	rs12206204	T	C	0.01065	-0.235722	0.247025	0.33996	TRUE
Steatosis_deCODE	rs12325539	T	C	0.59052	-0.0788112	0.0484246	0.10363	TRUE
Steatosis_deCODE	rs12454712	T	C	0.58405	0.026344	0.0490249	0.59102	TRUE
Steatosis_deCODE	rs12478088	G	A	0.38858	-0.0429075	0.0492371	0.38351	TRUE
Steatosis_deCODE	rs12491937	A	G	0.63505	-0.003992	0.0509433	0.93754	TRUE
Steatosis_deCODE	rs1250244	G	C	0.34777	0.00598207	0.0512559	0.90709	TRUE
Steatosis_deCODE	rs12541643	T	C	0.46877	0.00399202	0.04803	0.93376	TRUE
Steatosis_deCODE	rs12568930	C	T	0.18474	0.113329	0.0598451	0.058265	TRUE
Steatosis_deCODE	rs1260326	T	C	0.34132	0.238229	0.0494297	1.44e-06	TRUE
Steatosis_deCODE	rs12612492	T	C	0.11323	0.101654	0.0734806	0.16654	TRUE
Steatosis_deCODE	rs12633819	G	A	0.38757	-0.0954102	0.0492248	0.052592	TRUE
Steatosis_deCODE	rs12680692	A	T	0.31675	0.0411419	0.0516142	0.42539	TRUE
Steatosis_deCODE	rs12692738	T	C	0.72848	0.140412	0.0549256	0.010576	TRUE
Steatosis_deCODE	rs12718598	C	T	0.42884	0.0953102	0.0480401	0.047259	TRUE
Steatosis_deCODE	rs12719778	T	C	0.56791	-0.0109399	0.0484257	0.82127	TRUE
Steatosis_deCODE	rs12730935	A	G	0.41476	0.0266419	0.0487602	0.5848	TRUE
Steatosis_deCODE	rs12784552	A	G	0.9154	-0.0907544	0.0840507	0.28025	TRUE
Steatosis_deCODE	rs1278769	A	G	0.23927	0.135405	0.0553654	0.014459	TRUE
Steatosis_deCODE	rs12807014	CGTGGTG	!	0.24303	-0.0202027	0.0567086	0.72165	FALSE
Steatosis_deCODE	rs12888855	A	C	0.20836	0.0459289	0.0585701	0.43294	TRUE
Steatosis_deCODE	rs12898997	T	C	0.66136	0.036664	0.0507201	0.46976	TRUE
Steatosis_deCODE	rs12910361	A	G	0.29615	-0.0090407	0.0549642	0.86935	TRUE
Steatosis_deCODE	rs12916360	T	G	0.15995	0.0207825	0.0642384	0.7463	TRUE
Steatosis_deCODE	rs12920022	AAATAAATTAATTAATTAATTA	!	0.16702	0.0139029	0.0625483	0.8241	FALSE
Steatosis_deCODE	rs12975762	G	A	0.32814	0.0227395	0.0511764	0.6568	TRUE
Steatosis_deCODE	rs12976652	C	T	0.09816	-0.0747235	0.08272	0.36635	TRUE
Steatosis_deCODE	rs13007705	T	C	0.37484	-0.0618754	0.0495925	0.21215	TRUE
Steatosis_deCODE	rs13008704	C	T	0.48743	0.0198026	0.0489632	0.68589	TRUE
Steatosis_deCODE	rs13022337	!	GCTAAAA	0.17232	-0.002002	0.0722698	0.9779	FALSE
Steatosis_deCODE	rs13089972	A	T	0.52431	0.0672087	0.0479349	0.16089	FALSE
Steatosis_deCODE	rs13130484	T	C	0.40355	0.0525924	0.0488465	0.28162	TRUE
Steatosis_deCODE	rs13134327	A	G	0.27097	0.079735	0.0529644	0.13221	TRUE
Steatosis_deCODE	rs13234131	A	G	0.88111	0.0100503	0.076694	0.89574	TRUE
Steatosis_deCODE	rs13253974	A	G	0.33974	-0.0608121	0.0510757	0.2338	TRUE
Steatosis_deCODE	rs13258890	T	C	0.81833	-0.0109399	0.0592823	0.85359	TRUE
Steatosis_deCODE	rs13330951	A	G	0.48794	0.00399202	0.0539825	0.94105	TRUE
Steatosis_deCODE	rs13385171	T	C	0.41203	0.076961	0.0488418	0.11509	TRUE
Steatosis_deCODE	rs13389076	A	G	0.0279	0.235072	0.136361	0.084726	TRUE
Steatosis_deCODE	rs13389219	T	C	0.45924	-0.141564	0.0484975	0.0035117	TRUE
Steatosis_deCODE	rs13419763	T	C	0.54012	0.0523465	0.0486868	0.2823	TRUE
Steatosis_deCODE	rs1351394	T	C	0.52631	-0.0449734	0.0484136	0.35292	TRUE
Steatosis_deCODE	rs1359790	A	G	0.28248	0.0363319	0.0528455	0.49176	TRUE
Steatosis_deCODE	rs1367173	T	C	0.12199	0.00895974	0.0710009	0.89958	TRUE
Steatosis_deCODE	rs1381937	A	C	0.46173	0.0246926	0.0478746	0.60601	TRUE
Steatosis_deCODE	rs140393761	G	A	0.01999	-0.0736465	0.177571	0.67833	TRUE
Steatosis_deCODE	rs140809953	A	G	0.02305	0.332177	0.141921	0.019254	TRUE
Steatosis_deCODE	rs1412234	T	C	0.67881	-0.0372958	0.0507166	0.46211	TRUE
Steatosis_deCODE	rs141521721	A	C	0.02344	-0.0222456	0.159012	0.88874	TRUE
Steatosis_deCODE	rs1426371	A	G	0.24037	-0.004008	0.0616929	0.9482	TRUE
Steatosis_deCODE	rs1431841	T	G	0.17856	0.0478373	0.0623459	0.44291	TRUE
Steatosis_deCODE	rs143922167	A	G	0.015	-0.0325232	0.199874	0.87074	TRUE
Steatosis_deCODE	rs144155527	T	C	0.00765	0.00299551	0.216289	0.98895	TRUE
Steatosis_deCODE	rs144861591	T	C	0.06714	0.122218	0.0920401	0.18422	TRUE
Steatosis_deCODE	rs145496147	T	C	0.00823	-0.0576291	0.270825	0.83149	TRUE
Steatosis_deCODE	rs145678014	T	G	0.04367	0.0704585	0.116542	0.54546	TRUE
Steatosis_deCODE	rs1468906	A	G	0.58585	-0.0119286	0.048561	0.80596	TRUE
Steatosis_deCODE	rs1474696	A	G	0.42722	0.0657877	0.0482913	0.1731	TRUE
Steatosis_deCODE	rs149359690	T	C	0.0908	0.117783	0.0803857	0.14286	TRUE
Steatosis_deCODE	rs1493694	T	C	0.11446	-0.109815	0.0773835	0.15587	TRUE
Steatosis_deCODE	rs1496653	A	G	0.77137	0.0747235	0.0580934	0.19835	TRUE
Steatosis_deCODE	rs149838918	T	C	0.03489	-0.262664	0.142016	0.06438	TRUE
Steatosis_deCODE	rs151165	A	T	0.36135	0.0487902	0.0498656	0.32786	TRUE
Steatosis_deCODE	rs1517037	T	C	0.21384	-0.0460439	0.059326	0.43768	TRUE
Steatosis_deCODE	rs1535464	A	G	0.2131	0.0314987	0.0583752	0.58948	TRUE
Steatosis_deCODE	rs1561927	T	C	0.74448	-0.0353671	0.0548489	0.51905	TRUE
Steatosis_deCODE	rs1562396	A	G	0.72496	0.0544562	0.0540481	0.31367	TRUE
Steatosis_deCODE	rs1573090	T	G	0.54985	0.0010005	0.0323009	0.97529	TRUE
Steatosis_deCODE	rs157512	T	C	0.76396	0.123298	0.0572245	0.03119	TRUE
Steatosis_deCODE	rs1604038	T	C	0.25937	0.0535408	0.0542535	0.32371	TRUE
Steatosis_deCODE	rs161044	T	C	0.04153	0.0861777	0.115841	0.45692	TRUE
Steatosis_deCODE	rs1665901	A	T	0.66352	0.0151136	0.0521357	0.7719	TRUE
Steatosis_deCODE	rs16851397	A	G	0.93728	0.0736465	0.101232	0.46692	TRUE
Steatosis_deCODE	rs16913693	T	G	0.96472	-0.111541	0.125129	0.37271	TRUE
Steatosis_deCODE	rs1694067	GTTTTTAATTTTAA	!	0.06779	0.205387	0.0905355	0.023294	FALSE
Steatosis_deCODE	rs17030845	T	C	0.08785	0.0629748	0.0830617	0.44835	TRUE
Steatosis_deCODE	rs17036126	T	C	0.13587	-0.0232686	0.0703924	0.74098	TRUE
Steatosis_deCODE	rs17050272	A	G	0.41755	-0.0273712	0.0485515	0.57292	TRUE
Steatosis_deCODE	rs1705263	A	C	0.40149	0.0129162	0.0496645	0.79481	TRUE
Steatosis_deCODE	rs1708302	T	C	0.46509	-0.0544562	0.0483173	0.25972	TRUE
Steatosis_deCODE	rs17112021	G	T	0.27801	-0.0833816	0.0544061	0.12538	TRUE
Steatosis_deCODE	rs17122772	C	G	0.74289	-0.0401818	0.0547095	0.46267	TRUE
Steatosis_deCODE	rs17168486	T	C	0.22041	-0.0090407	0.0564907	0.87285	TRUE
Steatosis_deCODE	rs17265513	T	C	0.78772	-0.0843411	0.0577334	0.14405	TRUE
Steatosis_deCODE	rs17270243	A	G	0.78838	0.098716	0.0595578	0.097422	TRUE
Steatosis_deCODE	rs17271305	A	G	0.57138	0.0100503	0.0472795	0.83166	TRUE
Steatosis_deCODE	rs17331151	T	C	0.08987	0.079735	0.0831768	0.33775	TRUE
Steatosis_deCODE	rs17437560	T	C	0.06858	0.0344014	0.0924293	0.70975	TRUE
Steatosis_deCODE	rs174547	C	T	0.38816	0.00399202	0.045012	0.92933	TRUE
Steatosis_deCODE	rs174559	A	G	0.30616	-0.0512933	0.0516741	0.32089	TRUE
Steatosis_deCODE	rs174583	T	C	0.39175	0.0129162	0.0474925	0.78565	TRUE
Steatosis_deCODE	rs17476364	T	C	0.90508	0.11991	0.0846731	0.15673	TRUE
Steatosis_deCODE	rs17476364	C	T	0.09492	-0.11991	0.0846731	0.15673	TRUE
Steatosis_deCODE	rs17522122	T	G	0.49564	0.0732505	0.0480988	0.12778	TRUE
Steatosis_deCODE	rs17533945	T	C	0.60937	-0.0009995	0.102109	0.99219	TRUE
Steatosis_deCODE	rs17580	A	T	0.03316	0.0989399	0.128778	0.44231	TRUE
Steatosis_deCODE	rs17676097	G	A	0.35699	-0.0070246	0.047601	0.88268	TRUE
Steatosis_deCODE	rs17744783	A	T	0.13118	0.116894	0.069373	0.091988	TRUE
Steatosis_deCODE	rs17767742	G	C	0.28249	-0.0470916	0.0538423	0.38178	TRUE
Steatosis_deCODE	rs17772814	A	G	0.10131	-0.196015	0.0832025	0.018479	TRUE
Steatosis_deCODE	rs17791513	A	G	0.92546	0.0314907	0.0901488	0.72685	TRUE
Steatosis_deCODE	rs1783541	T	C	0.17018	-0.0130852	0.0629102	0.83523	TRUE
Steatosis_deCODE	rs1800437	C	G	0.22213	-0.018164	0.0565088	0.74788	TRUE
Steatosis_deCODE	rs1800961	T	C	0.04601	0.0825012	0.111354	0.45876	TRUE
Steatosis_deCODE	rs180935712	A	G	0.02255	-0.332679	0.180016	0.064594	TRUE
Steatosis_deCODE	rs1820176	T	C	0.68347	0.0222456	0.0524091	0.67123	TRUE
Steatosis_deCODE	rs188117245	T	C	0.09652	0.0843412	0.0784349	0.28224	TRUE
Steatosis_deCODE	rs1892252	G	C	0.09087	0.064851	0.0816435	0.42701	TRUE
Steatosis_deCODE	rs1894692	G	A	0.01897	-0.0833816	0.179952	0.64311	TRUE
Steatosis_deCODE	rs189548	A	G	0.72215	0.0345914	0.0528354	0.51266	TRUE
Steatosis_deCODE	rs194518	A	G	0.55598	0.0899247	0.0482228	0.062213	TRUE
Steatosis_deCODE	rs1958078	A	C	0.13277	0.00995033	0.0689658	0.88528	TRUE
Steatosis_deCODE	rs199138	A	G	0.08139	-0.0470916	0.0889605	0.59656	TRUE
Steatosis_deCODE	rs1999536	C	G	0.61521	-0.114221	0.0485824	0.018719	FALSE
Steatosis_deCODE	rs2001846	T	C	0.44574	0.0285875	0.0473723	0.5462	TRUE
Steatosis_deCODE	rs2008598	G	A	0.33509	-0.058689	0.051218	0.25185	TRUE
Steatosis_deCODE	rs2015803	T	C	0.18734	-0.0704225	0.0623029	0.25834	TRUE
Steatosis_deCODE	rs2023681	A	G	0.08462	-0.107585	0.0888811	0.22611	TRUE
Steatosis_deCODE	rs204995	A	G	0.81452	0.106472	0.0627622	0.089803	TRUE
Steatosis_deCODE	rs2062213	C	G	0.93455	-0.0657877	0.0943215	0.4855	TRUE
Steatosis_deCODE	rs2075423	T	G	0.30592	-0.0779615	0.0529082	0.14061	TRUE
Steatosis_deCODE	rs2080385	T	G	0.26375	-0.0030045	0.0550946	0.95651	TRUE
Steatosis_deCODE	rs2107133	A	G	0.88264	0.0640053	0.0757972	0.39843	TRUE
Steatosis_deCODE	rs2108349	A	G	0.66414	0.0523465	0.0514775	0.30921	TRUE
Steatosis_deCODE	rs2126259	T	C	0.08373	0.1441	0.0832305	0.083391	TRUE
Steatosis_deCODE	rs2215383	T	C	0.49293	-0.076881	0.0481496	0.11033	TRUE
Steatosis_deCODE	rs2236252	T	C	0.17947	0.0667236	0.0614949	0.27791	TRUE
Steatosis_deCODE	rs2237895	A	C	0.55093	-0.0449734	0.0478482	0.34726	TRUE
Steatosis_deCODE	rs2238435	C	G	0.35855	0.0544882	0.0500169	0.27598	TRUE
Steatosis_deCODE	rs2258238	A	T	0.91753	-0.110646	0.0845534	0.19067	TRUE
Steatosis_deCODE	rs2277536	T	C	0.67555	0.002002	0.0616398	0.97409	TRUE
Steatosis_deCODE	rs2281089	G	A	0.15548	0.0227395	0.0664404	0.73216	TRUE
Steatosis_deCODE	rs2290202	T	G	0.15521	-0.0294288	0.0670167	0.66057	TRUE
Steatosis_deCODE	rs2292662	T	C	0.13795	-0.0429075	0.0689811	0.53393	TRUE
Steatosis_deCODE	rs231360	T	C	0.42648	0.0119286	0.0464313	0.79725	TRUE
Steatosis_deCODE	rs2351707	T	C	0.69943	-0.0506931	0.0521512	0.33103	TRUE
Steatosis_deCODE	rs2375278	A	G	0.17919	-0.0120726	0.0639915	0.85036	TRUE
Steatosis_deCODE	rs2383205	A	G	0.39529	0.064851	0.049178	0.18727	TRUE
Steatosis_deCODE	rs243019	T	C	0.52234	0.026344	0.0475399	0.57948	TRUE
Steatosis_deCODE	rs2529440	T	C	0.45	-0.0932124	0.0483932	0.054086	TRUE
Steatosis_deCODE	rs2595582	A	G	0.41494	-0.0704225	0.0491328	0.15177	TRUE
Steatosis_deCODE	rs2649999	T	C	0.32662	0.0449734	0.0509467	0.37737	TRUE
Steatosis_deCODE	rs2657879	A	G	0.85765	0.0523465	0.0694789	0.4512	TRUE
Steatosis_deCODE	rs267738	T	G	0.77068	0.00601807	0.0538885	0.91108	TRUE
Steatosis_deCODE	rs2748427	A	G	0.77136	0.0387408	0.0569897	0.49664	TRUE
Steatosis_deCODE	rs2767036	A	C	0.74141	-0.0971267	0.0540631	0.072408	TRUE
Steatosis_deCODE	rs2780215	A	G	0.94021	0.0502412	0.100558	0.61734	TRUE
Steatosis_deCODE	rs2796441	A	G	0.38726	0.0430595	0.0490475	0.37999	TRUE
Steatosis_deCODE	rs2812545	A	G	0.48923	0.0430595	0.0480301	0.36998	TRUE
Steatosis_deCODE	rs2820441	A	C	0.64733	0.098716	0.0502552	0.049496	TRUE
Steatosis_deCODE	rs2839671	A	G	0.1628	0.0962189	0.063942	0.13238	TRUE
Steatosis_deCODE	rs2845885	T	C	0.96148	-0.0676586	0.12271	0.58138	TRUE
Steatosis_deCODE	rs28487964	A	!	0.03706	0.0497421	0.125635	0.69216	FALSE
Steatosis_deCODE	rs28533815	T	C	0.21158	-0.10536	0.0602081	0.080129	TRUE
Steatosis_deCODE	rs28663084	A	G	0.65216	-0.0188218	0.0492088	0.7021	TRUE
Steatosis_deCODE	rs28715334	T	G	0.20393	0.0295588	0.0585919	0.61392	TRUE
Steatosis_deCODE	rs2896177	A	G	0.59117	-0.0344014	0.0478321	0.47201	TRUE
Steatosis_deCODE	rs2908277	A	G	0.13208	0.00598207	0.0746149	0.9361	TRUE
Steatosis_deCODE	rs2925979	T	C	0.28866	-0.002002	0.0417234	0.96173	TRUE
Steatosis_deCODE	rs2943646	A	G	0.38529	-0.0790432	0.0491681	0.10792	TRUE
Steatosis_deCODE	rs2954029	T	A	0.4903	-0.0273712	0.0483321	0.57118	FALSE
Steatosis_deCODE	rs2971670	T	C	0.13834	-0.0010005	0.0722406	0.98895	TRUE
Steatosis_deCODE	rs2972144	A	G	0.38527	-0.0812101	0.049162	0.098558	TRUE
Steatosis_deCODE	rs2979422	T	C	0.84429	-0.0069756	0.0642174	0.9135	TRUE
Steatosis_deCODE	rs3019208	A	G	0.69223	-0.101654	0.0511149	0.046731	TRUE
Steatosis_deCODE	rs3094682	A	C	0.24358	-0.0242927	0.0554041	0.66105	TRUE
Steatosis_deCODE	rs320369	A	G	0.35313	0.0459289	0.0494454	0.35295	TRUE
Steatosis_deCODE	rs329122	A	G	0.45972	-0.0314907	0.0485799	0.51684	TRUE
Steatosis_deCODE	rs340874	T	C	0.41162	-0.110932	0.0494099	0.02476	TRUE
Steatosis_deCODE	rs340882	C	G	0.35072	-0.0693501	0.0510069	0.17395	TRUE
Steatosis_deCODE	rs34341	A	T	0.39362	-0.0345914	0.0491846	0.48187	FALSE
Steatosis_deCODE	rs34523089	T	C	0.16338	0.00598207	0.0658622	0.92763	TRUE
Steatosis_deCODE	rs34715063	T	C	0.88481	0.0629398	0.0764078	0.41009	TRUE
Steatosis_deCODE	rs348330	A	G	0.6584	0.0576291	0.0510382	0.25884	TRUE
Steatosis_deCODE	rs34872471	T	C	0.70076	-0.0382587	0.0516113	0.45852	TRUE
Steatosis_deCODE	rs34990153	TCGTCGC	!	0.48481	0.0363319	0.0474051	0.44343	FALSE
Steatosis_deCODE	rs35000407	T	G	0.88191	0.297059	0.0799123	0.00020135	TRUE
Steatosis_deCODE	rs35107257	A	G	0.05903	0.188138	0.0959616	0.049931	TRUE
Steatosis_deCODE	rs35318451	A	G	0.34782	-0.026344	0.050066	0.59876	TRUE
Steatosis_deCODE	rs35570672	T	C	0.18765	-0.0294288	0.0620733	0.63543	TRUE
Steatosis_deCODE	rs35769520	G	A	0.48895	-0.0060181	0.0457957	0.89545	TRUE
Steatosis_deCODE	rs35889227	T	G	0.58562	0.0232686	0.0497424	0.63994	TRUE
Steatosis_deCODE	rs35895680	A	C	0.30038	-0.0470916	0.0528947	0.37331	TRUE
Steatosis_deCODE	rs35945185	A	G	0.37139	0.00895974	0.0519541	0.86308	TRUE
Steatosis_deCODE	rs360147	T	C	0.24621	-0.0899247	0.0563519	0.11054	TRUE
Steatosis_deCODE	rs36138276	A	G	0.45714	-0.0629398	0.0485347	0.1947	TRUE
Steatosis_deCODE	rs36184164	G	T	0.13943	0.0344014	0.068988	0.61802	TRUE
Steatosis_deCODE	rs370631	C	T	0.25589	0.00796817	0.0521884	0.87865	TRUE
Steatosis_deCODE	rs3768321	T	G	0.20549	0.103459	0.0578825	0.073874	TRUE
Steatosis_deCODE	rs3775380	A	G	0.59988	-0.0382587	0.049552	0.44006	TRUE
Steatosis_deCODE	rs3778321	A	G	0.19511	0.0760347	0.0594278	0.20074	TRUE
Steatosis_deCODE	rs3783394	A	G	0.31966	0.0629748	0.0511638	0.21838	TRUE
Steatosis_deCODE	rs3786900	A	G	0.68096	-0.0411419	0.0506781	0.41689	TRUE
Steatosis_deCODE	rs3798519	A	C	0.81548	-0.0468836	0.0614284	0.44533	TRUE
Steatosis_deCODE	rs3802177	A	G	0.34543	0.0344014	0.0506063	0.49664	TRUE
Steatosis_deCODE	rs3829109	A	G	0.25036	-0.10536	0.0566044	0.062695	TRUE
Steatosis_deCODE	rs3842753	T	G	0.27094	0.0962189	0.0533693	0.071406	TRUE
Steatosis_deCODE	rs39713	T	C	0.0817	-0.0910194	0.0891576	0.30731	TRUE
Steatosis_deCODE	rs41270871	GTGAGGGAGGTGG	!	0.0805	0.0657877	0.0864763	0.4468	FALSE
Steatosis_deCODE	rs4148646	C	G	0.3812	0.0109399	0.0478455	0.81914	TRUE
Steatosis_deCODE	rs429358	T	C	0.82593	0.294371	0.0674569	1.28e-05	TRUE
Steatosis_deCODE	rs4368494	A	G	0.27191	-0.133531	0.0545867	0.014436	TRUE
Steatosis_deCODE	rs452306	T	C	0.54199	0.0910194	0.0481554	0.058742	TRUE
Steatosis_deCODE	rs45520632	C	T	0.04913	-0.145026	0.1151	0.20767	TRUE
Steatosis_deCODE	rs459193	A	G	0.26167	-0.122168	0.0555382	0.027828	TRUE
Steatosis_deCODE	rs4686471	T	C	0.39939	0.0506931	0.0489142	0.30003	TRUE
Steatosis_deCODE	rs4688760	T	C	0.6914	-0.0516432	0.0512318	0.31344	TRUE
Steatosis_deCODE	rs469882	C	A	0.22224	-0.0151136	0.0590434	0.79797	TRUE
Steatosis_deCODE	rs4709746	T	C	0.13565	-0.0672087	0.0709556	0.34354	TRUE
Steatosis_deCODE	rs4727979	A	C	0.93308	-0.0934903	0.0919421	0.30923	TRUE
Steatosis_deCODE	rs4737009	A	G	0.22313	-0.0283995	0.0576795	0.62246	TRUE
Steatosis_deCODE	rs474513	A	G	0.51962	0.0932124	0.0482574	0.053413	TRUE
Steatosis_deCODE	rs4760278	A	C	0.2672	0.0695261	0.0529218	0.18893	TRUE
Steatosis_deCODE	rs4760682	A	C	0.80686	-0.0089597	0.0591693	0.87964	TRUE
Steatosis_deCODE	rs4774514	T	C	0.06633	-0.0387408	0.0980603	0.69279	TRUE
Steatosis_deCODE	rs4789111	T	C	0.14552	0.0592119	0.0672581	0.37866	TRUE
Steatosis_deCODE	rs4804833	A	G	0.38323	-0.0212236	0.0483558	0.66073	TRUE
Steatosis_deCODE	rs4808802	C	G	0.23018	-0.0877389	0.0579554	0.13005	TRUE
Steatosis_deCODE	rs4812034	T	G	0.53706	0.0110609	0.0473851	0.81543	TRUE
Steatosis_deCODE	rs4841429	G	A	0.07935	0.0806579	0.0872075	0.35502	TRUE
Steatosis_deCODE	rs4846335	A	C	0.11059	0.00697561	0.0801314	0.93063	TRUE
Steatosis_deCODE	rs4854760	G	A	0.26401	-0.0877389	0.0554731	0.11373	TRUE
Steatosis_deCODE	rs4862423	T	C	0.35951	0.0372958	0.0502418	0.45789	TRUE
Steatosis_deCODE	rs4865436	G	!	0.30416	0.0825012	0.0520619	0.11304	FALSE
Steatosis_deCODE	rs4865796	A	G	0.68102	0.0140989	0.0508293	0.78149	TRUE
Steatosis_deCODE	rs490689	A	G	0.20369	0.0806579	0.0586684	0.16919	TRUE
Steatosis_deCODE	rs4925109	A	G	0.32018	0.0305292	0.0522042	0.55868	TRUE
Steatosis_deCODE	rs4929965	A	G	0.38043	0.0554347	0.0493757	0.26156	TRUE
Steatosis_deCODE	rs4938939	A	G	0.29118	-0.0418642	0.0524263	0.42456	TRUE
Steatosis_deCODE	rs4977213	T	C	0.63946	-0.0592119	0.0501346	0.23758	TRUE
Steatosis_deCODE	rs4980325	T	G	0.55474	-0.10616	0.0480271	0.027076	TRUE
Steatosis_deCODE	rs5017305	A	T	0.16468	-0.0161294	0.0655555	0.80565	TRUE
Steatosis_deCODE	rs5215	T	C	0.60815	-0.0009995	0.0588957	0.98646	TRUE
Steatosis_deCODE	rs55653563	G	!	0.2716	0.0535408	0.0528307	0.31085	FALSE
Steatosis_deCODE	rs55778511	G	T	0.05808	0.0525924	0.10058	0.60105	TRUE
Steatosis_deCODE	rs55872725	T	C	0.4144	0.0324672	0.0492236	0.50952	TRUE
Steatosis_deCODE	rs560887	T	C	0.30114	0.0392207	0.0513499	0.44499	TRUE
Steatosis_deCODE	rs56187241	T	C	0.06593	0.0305292	0.0956449	0.74958	TRUE
Steatosis_deCODE	rs56206139	C	A	0.07854	0.146694	0.085209	0.085145	TRUE
Steatosis_deCODE	rs563027675	G	C	0.02554	-0.167236	0.159227	0.29358	TRUE
Steatosis_deCODE	rs56348580	GGCC	!	0.34526	-0.0090407	0.0490585	0.85379	FALSE
Steatosis_deCODE	rs56912861	A	G	0.36608	-0.0618754	0.0504935	0.22042	TRUE
Steatosis_deCODE	rs573225	A	G	0.68801	-0.07139	0.0513805	0.1647	TRUE
Steatosis_deCODE	rs5758223	A	G	0.71659	0.00702461	0.0507122	0.88983	TRUE
Steatosis_deCODE	rs57659670	C	T	0.08302	-0.0356272	0.0863138	0.67978	TRUE
Steatosis_deCODE	rs576674	A	G	0.81583	-0.0676586	0.0613691	0.27025	TRUE
Steatosis_deCODE	rs58432198	T	C	0.13603	-0.0672087	0.0707223	0.34195	TRUE
Steatosis_deCODE	rs58642235	T	C	0.87435	0.0640053	0.0740775	0.38757	TRUE
Steatosis_deCODE	rs58925536	T	C	0.03113	-0.0130852	0.140828	0.92597	TRUE
Steatosis_deCODE	rs590097	T	G	0.34083	-0.0640053	0.0504743	0.20477	TRUE
Steatosis_deCODE	rs59147390	T	C	0.91572	0.180324	0.0904505	0.046194	TRUE
Steatosis_deCODE	rs59950280	A	G	0.31944	-0.0512933	0.0526335	0.32979	TRUE
Steatosis_deCODE	rs601945	A	G	0.82586	-0.110646	0.0618408	0.07358	TRUE
Steatosis_deCODE	rs6025	T	C	0.01881	-0.107585	0.182814	0.5562	TRUE
Steatosis_deCODE	rs6059696	AGTCTCA	!	0.16821	0.0449734	0.0643025	0.4843	FALSE
Steatosis_deCODE	rs608793	T	C	0.50787	0.0010005	0.0589546	0.98646	TRUE
Steatosis_deCODE	rs6113722	A	G	0.02912	0.103459	0.134979	0.44339	TRUE
Steatosis_deCODE	rs61676547	C	G	0.1701	0.0592119	0.0623009	0.3419	TRUE
Steatosis_deCODE	rs61750929	T	C	0.06487	-0.0202027	0.0983336	0.83722	TRUE
Steatosis_deCODE	rs62074125	C	A	0.29017	0.0266419	0.0529594	0.61492	TRUE
Steatosis_deCODE	rs62107261	T	C	0.95261	0.0439519	0.11625	0.70537	TRUE
Steatosis_deCODE	rs62183592	T	C	0.07689	-0.136966	0.0939712	0.14497	TRUE
Steatosis_deCODE	rs62271373	A	T	0.03717	0.0535408	0.124623	0.66747	TRUE
Steatosis_deCODE	rs62563593	A	G	0.55089	-0.07139	0.0478511	0.13572	TRUE
Steatosis_deCODE	rs6439426	G	A	0.12083	0.0834216	0.0716735	0.24446	TRUE
Steatosis_deCODE	rs6444809	T	C	0.86386	0.0273712	0.0699723	0.69567	TRUE
Steatosis_deCODE	rs6459737	A	G	0.32159	-0.0140989	0.051943	0.78606	TRUE
Steatosis_deCODE	rs6474359	T	C	0.9605	0.002002	0.102192	0.98437	TRUE
Steatosis_deCODE	rs6487237	A	C	0.80986	-0.0217615	0.059917	0.71646	TRUE
Steatosis_deCODE	rs648795	A	T	0.35612	-0.0502412	0.0505254	0.32004	TRUE
Steatosis_deCODE	rs6489811	A	G	0.43408	-0.0050125	0.0475184	0.91599	TRUE
Steatosis_deCODE	rs6538804	G	!	0.35686	0.0344014	0.0497408	0.48918	FALSE
Steatosis_deCODE	rs6545714	A	G	0.63153	-0.0421012	0.0494496	0.39455	TRUE
Steatosis_deCODE	rs6592965	A	G	0.40057	0.118672	0.0484888	0.014389	TRUE
Steatosis_deCODE	rs6598541	A	G	0.35164	0.0741794	0.0496152	0.13489	TRUE
Steatosis_deCODE	rs6600191	T	C	0.86593	0.110932	0.0724762	0.12587	TRUE
Steatosis_deCODE	rs6662924	A	C	0.20669	-0.0151136	0.0596132	0.79986	TRUE
Steatosis_deCODE	rs6674544	!	AACTACTTGTAACT	0.40418	-0.114289	0.0490738	0.019863	FALSE
Steatosis_deCODE	rs6687271	A	C	0.71133	-0.0392207	0.0520526	0.45116	TRUE
Steatosis_deCODE	rs672271	T	C	0.9031	0.160169	0.0851778	0.060053	TRUE
Steatosis_deCODE	rs67232546	T	C	0.19574	0.0198026	0.0592353	0.73815	TRUE
Steatosis_deCODE	rs6760824	A	C	0.24415	-0.0502412	0.0560209	0.36981	TRUE
Steatosis_deCODE	rs6798941	T	C	0.27211	0.0168571	0.0536781	0.75349	TRUE
Steatosis_deCODE	rs6804915	CTCTGGTGGGGGGGGTGT	!	0.26415	0.0411419	0.0546954	0.45193	FALSE
Steatosis_deCODE	rs6808574	T	C	0.39977	0.0525924	0.0489258	0.2824	TRUE
Steatosis_deCODE	rs6821438	A	G	0.53003	0.0377019	0.0478433	0.43068	TRUE
Steatosis_deCODE	rs6822746	TGTGTCGTGGTGTG	!	0.31397	0.00598207	0.0495363	0.90388	FALSE
Steatosis_deCODE	rs6855363	T	C	0.65954	0.0736465	0.0508009	0.14714	TRUE
Steatosis_deCODE	rs6885132	C	G	0.92061	-0.14583	0.0848555	0.085692	TRUE
Steatosis_deCODE	rs6905288	A	G	0.54083	-0.0217615	0.0474547	0.64654	TRUE
Steatosis_deCODE	rs6937438	!	ATTAACA	0.28066	0.0285875	0.0539119	0.59593	FALSE
Steatosis_deCODE	rs7012637	A	G	0.44473	-0.0060181	0.0500017	0.9042	TRUE
Steatosis_deCODE	rs7012814	A	G	0.44567	-0.0070246	0.0449992	0.87595	TRUE
Steatosis_deCODE	rs702634	A	G	0.68025	0.0130852	0.0520428	0.80148	TRUE
Steatosis_deCODE	rs703972	C	G	0.48233	-0.0191828	0.0470601	0.68355	FALSE
Steatosis_deCODE	rs7042939	A	G	0.40872	0.0411419	0.0485742	0.397	TRUE
Steatosis_deCODE	rs7068127	G	A	0.41066	-0.0512933	0.0481162	0.28641	TRUE
Steatosis_deCODE	rs708686	T	C	0.23081	0.102557	0.0555183	0.06471	TRUE
Steatosis_deCODE	rs7095788	T	C	0.36967	0.0009995	0.0456452	0.98253	TRUE
Steatosis_deCODE	rs7127313	T	C	0.3018	-0.0304592	0.0518589	0.55697	TRUE
Steatosis_deCODE	rs7133378	A	G	0.31511	-0.080126	0.0520562	0.12375	TRUE
Steatosis_deCODE	rs7163757	T	C	0.47076	-0.0050125	0.0492419	0.91892	TRUE
Steatosis_deCODE	rs7178572	A	G	0.2969	-0.0130852	0.0534806	0.80671	TRUE
Steatosis_deCODE	rs7178762	T	C	0.53031	0.0100503	0.0473823	0.83202	TRUE
Steatosis_deCODE	rs7190771	A	G	0.39225	0.00895974	0.0491768	0.85543	TRUE
Steatosis_deCODE	rs7198799	T	C	0.26452	-0.10425	0.0553233	0.059514	TRUE
Steatosis_deCODE	rs7225558	TAATATATATATATATATATGTATATATATATA	!	0.00018	-4.01738	5.25331	0.44443	FALSE
Steatosis_deCODE	rs7240767	T	C	0.63583	0.0314907	0.0501512	0.53006	TRUE
Steatosis_deCODE	rs7256920	A	G	0.4911	-0.036664	0.04783	0.44335	TRUE
Steatosis_deCODE	rs72606621	A	G	0.26452	-0.0725707	0.055293	0.18936	TRUE
Steatosis_deCODE	rs72802358	C	G	0.0869	-0.0387408	0.0872317	0.65696	TRUE
Steatosis_deCODE	rs7297861	C	T	0.07959	-0.0965109	0.0907097	0.28735	TRUE
Steatosis_deCODE	rs73013411	A	C	0.13258	-0.0747235	0.0722327	0.30091	TRUE
Steatosis_deCODE	rs7313918	T	C	0.82429	-0.0582689	0.0616335	0.34445	TRUE
Steatosis_deCODE	rs731839	A	G	0.69526	-0.102557	0.0514797	0.046352	TRUE
Steatosis_deCODE	rs7325671	T	C	0.12637	0.0685928	0.0704593	0.3303	TRUE
Steatosis_deCODE	rs735831	G	T	0.05354	0.0925792	0.102765	0.36765	TRUE
Steatosis_deCODE	rs737092	T	C	0.54289	0.036664	0.047625	0.44139	TRUE
Steatosis_deCODE	rs7385804	C	A	0.3515	-0.076881	0.0503304	0.12663	TRUE
Steatosis_deCODE	rs739846	A	G	0.07817	0.452349	0.0783622	7.81e-09	TRUE
Steatosis_deCODE	rs7432894	C	T	0.29545	0.00796817	0.0507466	0.87523	TRUE
Steatosis_deCODE	rs74338506	A	G	0.02015	-0.29303	0.187248	0.1176	TRUE
Steatosis_deCODE	rs745805	A	T	0.8142	0.065072	0.0623856	0.29692	TRUE
Steatosis_deCODE	rs7547793	A	C	0.10569	-0.0212236	0.078807	0.78769	TRUE
Steatosis_deCODE	rs75580845	C	T	0.08096	0.10616	0.0846235	0.20966	TRUE
Steatosis_deCODE	rs7568172	A	G	0.05456	0.0314987	0.105227	0.76468	TRUE
Steatosis_deCODE	rs7572970	A	G	0.22321	-0.058689	0.0578784	0.31058	TRUE
Steatosis_deCODE	rs7596205	A	G	0.10217	-0.0812101	0.0807648	0.31465	TRUE
Steatosis_deCODE	rs75965181	A	T	0.02828	0.24373	0.133505	0.067906	TRUE
Steatosis_deCODE	rs7633675	T	G	0.69269	-0.0266419	0.051851	0.60738	TRUE
Steatosis_deCODE	rs7638408	T	C	0.37111	0.0168571	0.050597	0.73901	TRUE
Steatosis_deCODE	rs7648210	A	G	0.24434	-0.0512933	0.0566688	0.36539	TRUE
Steatosis_deCODE	rs7650925	AA	!	0.42616	0.0723207	0.0486173	0.13687	FALSE
Steatosis_deCODE	rs76533333	A	G	0.90847	0.0161294	0.0801648	0.84054	TRUE
Steatosis_deCODE	rs7667864	A	C	0.28924	-0.0921153	0.0538444	0.087124	TRUE
Steatosis_deCODE	rs7669833	A	T	0.29428	0.0217615	0.0517396	0.67405	TRUE
Steatosis_deCODE	rs76895963	T	G	0.98478	0.376878	0.222715	0.090609	TRUE
Steatosis_deCODE	rs7708285	A	G	0.74565	0.0640053	0.0551223	0.24558	TRUE
Steatosis_deCODE	rs7732130	A	G	0.74382	0.065072	0.0557955	0.24351	TRUE
Steatosis_deCODE	rs77464186	A	C	0.81981	0.0429075	0.0637232	0.50073	TRUE
Steatosis_deCODE	rs77864822	A	G	0.94172	0.0356272	0.101237	0.7249	TRUE
Steatosis_deCODE	rs78132593	A	C	0.2286	-0.0070246	0.0565204	0.90109	TRUE
Steatosis_deCODE	rs7837764	C	G	0.40248	-0.0242927	0.0484827	0.61633	TRUE
Steatosis_deCODE	rs7861647	T	C	0.22458	-0.002002	0.0566928	0.97183	TRUE
Steatosis_deCODE	rs7865362	T	C	0.34624	0.0217615	0.0510524	0.66992	TRUE
Steatosis_deCODE	rs7903146	T	C	0.29812	0.0421012	0.0523921	0.42164	TRUE
Steatosis_deCODE	rs79403657	C	G	0.79858	0.0110609	0.0620722	0.85857	TRUE
Steatosis_deCODE	rs7966976	A	G	0.18726	-0.0618754	0.0617566	0.31638	TRUE
Steatosis_deCODE	rs8008910	A	G	0.20877	0.0009995	0.0510195	0.98437	TRUE
Steatosis_deCODE	rs8071043	T	C	0.68113	0.0222456	0.0514992	0.66577	TRUE
Steatosis_deCODE	rs8097210	T	G	0.69761	-0.113329	0.0513513	0.027319	TRUE
Steatosis_deCODE	rs8138197	A	G	0.48282	0.064851	0.0478796	0.17559	TRUE
Steatosis_deCODE	rs8177271	A	G	0.27015	-0.0779615	0.0544366	0.1521	TRUE
Steatosis_deCODE	rs8192675	T	C	0.73925	-0.0525925	0.0538028	0.32832	TRUE
Steatosis_deCODE	rs837763	T	C	0.55575	0.0283995	0.0488928	0.56134	TRUE
Steatosis_deCODE	rs855791	A	G	0.40607	-0.0253178	0.0484708	0.60144	TRUE
Steatosis_deCODE	rs857725	T	G	0.73285	0.0747235	0.0547791	0.17254	TRUE
Steatosis_deCODE	rs859788	G	A	0.45399	0.0188218	0.0477593	0.69351	TRUE
Steatosis_deCODE	rs860598	A	G	0.8653	0.0212236	0.072068	0.76838	TRUE
Steatosis_deCODE	rs878521	A	G	0.20691	0.0109399	0.0587867	0.85237	TRUE
Steatosis_deCODE	rs896854	T	C	0.54033	0.0212236	0.048734	0.6632	TRUE
Steatosis_deCODE	rs9257461	T	C	0.4365	-0.0502412	0.0485645	0.30089	TRUE
Steatosis_deCODE	rs9260150	T	G	0.10434	0.0751075	0.0763484	0.32524	TRUE
Steatosis_deCODE	rs9265878	A	G	0.24048	0.0657877	0.0557321	0.23783	TRUE
Steatosis_deCODE	rs9267953	CGGTGGCGCGGG	!	0.3236	-0.065072	0.0515105	0.20649	FALSE
Steatosis_deCODE	rs9295767	A	G	0.05291	-0.166055	0.113021	0.14177	TRUE
Steatosis_deCODE	rs9304665	A	T	0.75513	0.0576291	0.0561558	0.30478	TRUE
Steatosis_deCODE	rs9348441	A	T	0.22803	-0.0693501	0.0574353	0.22726	TRUE
Steatosis_deCODE	rs9368222	A	C	0.22801	-0.0693501	0.0575305	0.22803	TRUE
Steatosis_deCODE	rs9376090	T	C	0.73048	0.0387408	0.0541623	0.47444	TRUE
Steatosis_deCODE	rs9379084	A	G	0.09957	-0.0693501	0.0811436	0.39274	TRUE
Steatosis_deCODE	rs9389269	C	T	0.27891	-0.040822	0.0528246	0.43965	TRUE
Steatosis_deCODE	rs9399136	C	T	0.26917	-0.036664	0.0542227	0.49893	TRUE
Steatosis_deCODE	rs9512463	T	C	0.22371	0.00995033	0.0602846	0.8689	TRUE
Steatosis_deCODE	rs9563615	AGAAAAAGAAAAAAAAAT	!	0.29475	0.00995033	0.0505429	0.84393	FALSE
Steatosis_deCODE	rs9610638	!	GGGAGAGAGAGAGAGAA	0.39735	-0.0080322	0.0519688	0.87717	FALSE
Steatosis_deCODE	rs9650069	T	C	0.33271	0.001998	0.0545268	0.97077	TRUE
Steatosis_deCODE	rs9665898	T	C	0.11532	-0.0576291	0.0765479	0.45154	TRUE
Steatosis_deCODE	rs970079	G	A	0.46018	0.0592119	0.0480022	0.21738	TRUE
Steatosis_deCODE	rs972283	A	G	0.55321	0.0010005	0.0722406	0.98895	TRUE
Steatosis_deCODE	rs9818758	A	G	0.20763	-0.0888312	0.0600464	0.13904	TRUE
Steatosis_deCODE	rs9830061	T	C	0.23383	-0.10536	0.0582211	0.070348	TRUE
Steatosis_deCODE	rs9865773	C	G	0.4425	0.0459289	0.0479393	0.33803	FALSE
Steatosis_deCODE	rs9873519	T	C	0.5492	-0.0372958	0.0476498	0.4338	TRUE
Steatosis_deCODE	rs9884482	T	C	0.63545	0.0682788	0.050177	0.17359	TRUE
Steatosis_deCODE	rs9909940	T	C	0.28386	-0.0080322	0.0536091	0.8809	TRUE
Steatosis_deCODE	rs9914988	A	G	0.8139	0.0866478	0.0626706	0.16679	TRUE
Steatosis_deCODE	rs9921222	C	T	0.42877	-0.036664	0.0486475	0.45105	TRUE
Steatosis_deCODE	rs996347	C	T	0.34111	-0.0283995	0.0506431	0.57495	TRUE
PDFF_UKB	rs10049358	C	G	0.39331	-0.01	0.00796518	0.20931	TRUE
PDFF_UKB	rs10050393	T	C	0.57632	0.02	0.00740902	0.0069462	TRUE
PDFF_UKB	rs1007090	T	C	0.33859	-0.004	0.00878989	0.64906	TRUE
PDFF_UKB	rs10097617	T	C	0.4705	0.005	0.00808436	0.53626	TRUE
PDFF_UKB	rs10151436	A	T	0.88186	-0.018	0.0121405	0.13817	TRUE
PDFF_UKB	rs10169706	T	C	0.05097	-0.008	0.0177106	0.65148	TRUE
PDFF_UKB	rs10231021	A	T	0.47548	-0.021	0.00756145	0.0054822	FALSE
PDFF_UKB	rs10263500	T	C	0.48002	0.01	0.00769177	0.19357	TRUE
PDFF_UKB	rs10305457	T	C	0.09323	0.018	0.0125872	0.15271	TRUE
PDFF_UKB	rs10405535	A	G	0.30835	-0.004	0.00917644	0.66291	TRUE
PDFF_UKB	rs10406431	A	G	0.55786	0.008	0.00754193	0.28881	TRUE
PDFF_UKB	rs10419627	A	G	0.58622	0.01	0.00768936	0.19343	TRUE
PDFF_UKB	rs10421599	A	G	0.22132	-0.002	0.0102919	0.84592	TRUE
PDFF_UKB	rs10487796	A	T	0.44335	-0.021	0.00744514	0.0047929	FALSE
PDFF_UKB	rs10516495	A	T	0.30962	-0.011	0.00845753	0.19339	TRUE
PDFF_UKB	rs1057394	A	G	0.60727	0.026	0.00771542	0.00075202	TRUE
PDFF_UKB	rs1061810	A	C	0.29418	0.004	0.00767381	0.60219	TRUE
PDFF_UKB	rs10750215	T	G	0.3838	0.011	0.00775064	0.15583	TRUE
PDFF_UKB	rs10750397	A	G	0.27475	0.005	0.00826202	0.54506	TRUE
PDFF_UKB	rs10774624	A	G	0.53266	-0.006	0.0071823	0.4035	TRUE
PDFF_UKB	rs10801913	A	G	0.30812	0.005	0.00872927	0.56679	TRUE
PDFF_UKB	rs10804630	C	T	0.11259	-0.007	0.0128738	0.58662	TRUE
PDFF_UKB	rs10811660	A	G	0.17153	-0.02	0.00966919	0.0386	TRUE
PDFF_UKB	rs10811661	T	C	0.82845	0.02	0.00961778	0.037573	TRUE
PDFF_UKB	rs10822143	C	T	0.49987	-0.017	0.00731001	0.020041	TRUE
PDFF_UKB	rs10830963	C	G	0.72618	-0.003	0.00730624	0.68136	TRUE
PDFF_UKB	rs10838524	A	G	0.45235	-0.003	0.00842948	0.72192	TRUE
PDFF_UKB	rs10838693	C	G	0.33241	-0.001	0.0079499	0.8999	TRUE
PDFF_UKB	rs10865959	C	G	0.31994	0.016	0.00810083	0.048256	TRUE
PDFF_UKB	rs10882099	T	C	0.59027	0.014	0.00771779	0.069679	TRUE
PDFF_UKB	rs10937721	C	G	0.59856	-0.004	0.00777924	0.60712	TRUE
PDFF_UKB	rs10946402	T	G	0.8205	-0.023	0.0100657	0.022314	TRUE
PDFF_UKB	rs10974438	A	C	0.65115	-0.002	0.00899371	0.82402	TRUE
PDFF_UKB	rs11039154	T	C	0.26988	0.015	0.00860564	0.081326	TRUE
PDFF_UKB	rs11048456	T	C	0.74635	-0.02	0.0089481	0.02541	TRUE
PDFF_UKB	rs11063029	T	C	0.05155	0.021	0.0169268	0.21474	TRUE
PDFF_UKB	rs11063069	A	G	0.79475	-0.024	0.00913751	0.0086259	TRUE
PDFF_UKB	rs11125072	A	T	0.43554	0.011	0.00791575	0.16464	FALSE
PDFF_UKB	rs1117610	A	T	0.76252	0.012	0.00895717	0.18034	TRUE
PDFF_UKB	rs111884754	A	C	0.07159	-0.012	0.0138922	0.3877	TRUE
PDFF_UKB	rs11248914	T	C	0.65829	0.01	0.00834068	0.23055	TRUE
PDFF_UKB	rs11257655	T	C	0.21132	0.013	0.00939509	0.16645	TRUE
PDFF_UKB	rs1127215	T	C	0.41999	-0.007	0.00758086	0.35581	TRUE
PDFF_UKB	rs112727702	T	G	0.24066	0.013	0.00907215	0.15187	TRUE
PDFF_UKB	rs112824462	A	G	0.24638	-0.002	0.0102535	0.84535	TRUE
PDFF_UKB	rs11496066	T	C	0.81727	0.013	0.00977514	0.18355	TRUE
PDFF_UKB	rs11509470	A	T	0.20682	-0.007	0.0087926	0.42596	TRUE
PDFF_UKB	rs115505614	T	C	0.04915	0.018	0.0170307	0.29055	TRUE
PDFF_UKB	rs11558471	A	G	0.68834	0.012	0.0079787	0.13258	TRUE
PDFF_UKB	rs11603349	T	C	0.84644	0.019	0.0101739	0.061828	TRUE
PDFF_UKB	rs11610045	A	G	0.48539	-0.002	0.00887017	0.82161	TRUE
PDFF_UKB	rs116141873	T	G	0.04598	0.084	0.0176557	1.96e-06	TRUE
PDFF_UKB	rs116169498	G	C	0.01177	-0.039	0.0363451	0.28325	TRUE
PDFF_UKB	rs11619319	A	G	0.77933	0.006	0.00966918	0.53491	TRUE
PDFF_UKB	rs11634990	C	T	0.16393	-0.012	0.0097149	0.21675	TRUE
PDFF_UKB	rs11643024	A	G	0.31038	0.007	0.00780446	0.36976	TRUE
PDFF_UKB	rs116758224	G	A	0.03263	0.037	0.0209379	0.077207	TRUE
PDFF_UKB	rs11688682	C	G	0.26521	-0.023	0.0085438	0.0071023	TRUE
PDFF_UKB	rs11699802	T	C	0.46721	0.021	0.00761012	0.0057893	TRUE
PDFF_UKB	rs11708067	A	G	0.76137	-0.022	0.00850515	0.0096909	TRUE
PDFF_UKB	rs11709077	A	G	0.11613	-0.039	0.0116264	0.00079529	TRUE
PDFF_UKB	rs11719201	T	C	0.24205	0.021	0.00879458	0.016948	TRUE
PDFF_UKB	rs11727676	T	C	0.90747	-0.051	0.0129209	7.91e-05	TRUE
PDFF_UKB	rs1175549	A	C	0.75234	0.003	0.0102169	0.76904	TRUE
PDFF_UKB	rs11759026	A	G	0.77086	-0.015	0.00923337	0.10426	TRUE
PDFF_UKB	rs117643180	A	C	0.02477	-0.016	0.0233883	0.49391	TRUE
PDFF_UKB	rs117718169	T	C	0.0441	0.008	0.0177964	0.65305	TRUE
PDFF_UKB	rs117753190	G	C	0.03481	-0.03	0.0199225	0.13211	TRUE
PDFF_UKB	rs118164457	T	C	0.95722	-0.014	0.018605	0.45176	TRUE
PDFF_UKB	rs11842871	T	G	0.25312	-0.009	0.00836992	0.28225	TRUE
PDFF_UKB	rs11856307	A	C	0.5747	-0.002	0.00819235	0.80713	TRUE
PDFF_UKB	rs11958808	C	G	0.41119	0.005	0.00789825	0.5267	TRUE
PDFF_UKB	rs12001437	T	C	0.6319	-0.016	0.00768821	0.037424	TRUE
PDFF_UKB	rs12055786	T	C	0.41252	0.001	0.00740034	0.89251	TRUE
PDFF_UKB	rs1206760	A	G	0.56947	-0.026	0.00750077	0.00052765	TRUE
PDFF_UKB	rs12140153	T	G	0.09097	0.002	0.0161068	0.90118	TRUE
PDFF_UKB	rs12206204	T	C	0.01655	-0.047	0.0294008	0.10991	TRUE
PDFF_UKB	rs12325539	T	C	0.60261	0.009	0.00743291	0.22596	TRUE
PDFF_UKB	rs12419620	G	T	0.17452	0.003	0.00902645	0.73962	TRUE
PDFF_UKB	rs12454712	T	C	0.62217	0.031	0.0077068	5.76e-05	TRUE
PDFF_UKB	rs12478088	G	A	0.38573	-0.008	0.00790207	0.31135	TRUE
PDFF_UKB	rs12491937	A	G	0.57936	0.006	0.00740088	0.41753	TRUE
PDFF_UKB	rs1250244	G	C	0.2718	0.013	0.00866947	0.13374	TRUE
PDFF_UKB	rs12541643	T	C	0.49198	0.002	0.0066963	0.76519	TRUE
PDFF_UKB	rs12568930	C	T	0.18043	0.01	0.0102359	0.32859	TRUE
PDFF_UKB	rs1260326	T	C	0.38798	0.067	0.00768212	2.74e-18	TRUE
PDFF_UKB	rs12612492	T	C	0.12956	-0.001	0.0105747	0.92466	TRUE
PDFF_UKB	rs12633819	G	A	0.34248	-0.001	0.00666584	0.88075	TRUE
PDFF_UKB	rs12680692	A	T	0.31599	0.01	0.00816866	0.22088	TRUE
PDFF_UKB	rs12692738	T	C	0.76641	0.05	0.00893098	2.16e-08	TRUE
PDFF_UKB	rs12718598	C	T	0.48776	0.001	0.00535817	0.85195	TRUE
PDFF_UKB	rs12719778	T	C	0.5424	0.008	0.00733558	0.27546	TRUE
PDFF_UKB	rs12730935	A	G	0.3997	0.009	0.00745278	0.2272	TRUE
PDFF_UKB	rs12784552	A	G	0.90125	-0.027	0.0129262	0.036728	TRUE
PDFF_UKB	rs1278769	A	G	0.23131	0.017	0.00873356	0.051593	TRUE
PDFF_UKB	rs12807014	C	T	0.2931	0.018	0.00839563	0.032035	TRUE
PDFF_UKB	rs12910361	A	G	0.29797	-0.018	0.00822578	0.028652	TRUE
PDFF_UKB	rs12920022	A	T	0.16203	-0.002	0.0135888	0.88299	TRUE
PDFF_UKB	rs12975762	G	A	0.29337	0.003	0.0095138	0.75251	TRUE
PDFF_UKB	rs12976652	C	T	0.11886	-0.015	0.0118185	0.20437	TRUE
PDFF_UKB	rs12979144	A	G	0.41664	-0.011	0.00792925	0.16536	TRUE
PDFF_UKB	rs13007705	T	C	0.44599	-0.005	0.00694123	0.47132	TRUE
PDFF_UKB	rs13008704	C	T	0.49881	-0.007	0.00781539	0.37043	TRUE
PDFF_UKB	rs13022337	A	G	0.16931	0.008	0.0100977	0.42821	TRUE
PDFF_UKB	rs13089972	A	T	0.57728	0.014	0.007708	0.069325	FALSE
PDFF_UKB	rs13134327	A	G	0.31923	-0.007	0.00760122	0.3571	TRUE
PDFF_UKB	rs13234131	A	G	0.87467	-0.012	0.0109357	0.2725	TRUE
PDFF_UKB	rs13253974	A	G	0.32519	-0.001	0.00712418	0.88837	TRUE
PDFF_UKB	rs13258890	T	C	0.75397	0.022	0.00858468	0.010386	TRUE
PDFF_UKB	rs13330951	A	G	0.52508	0.008	0.00765007	0.29568	TRUE
PDFF_UKB	rs13385171	T	C	0.41802	0.005	0.00732053	0.4946	TRUE
PDFF_UKB	rs13389076	A	G	0.02664	-0.022	0.0315521	0.48564	TRUE
PDFF_UKB	rs13389219	T	C	0.39488	-0.054	0.00766615	1.87e-12	TRUE
PDFF_UKB	rs13419763	T	C	0.55643	-0.024	0.00767762	0.0017722	TRUE
PDFF_UKB	rs1351394	T	C	0.47915	-0.017	0.00756891	0.024702	TRUE
PDFF_UKB	rs1359790	A	G	0.28101	0.001	0.00713963	0.88861	TRUE
PDFF_UKB	rs1367173	T	C	0.12633	0.001	0.0188492	0.95769	TRUE
PDFF_UKB	rs1381937	A	C	0.45339	-0.01	0.00734508	0.17337	TRUE
PDFF_UKB	rs140393761	G	A	0.01589	0.009	0.0291025	0.75713	TRUE
PDFF_UKB	rs140809953	A	G	0.01438	0.078	0.0307307	0.011143	TRUE
PDFF_UKB	rs1412234	T	C	0.67978	0.005	0.00750537	0.50529	TRUE
PDFF_UKB	rs141521721	A	C	0.02354	0.017	0.0244141	0.48623	TRUE
PDFF_UKB	rs1426371	A	G	0.25844	-0.019	0.00868195	0.028637	TRUE
PDFF_UKB	rs1431841	T	G	0.20315	0.002	0.00921069	0.8281	TRUE
PDFF_UKB	rs144155527	T	C	0.01839	0.001	0.0543487	0.98532	TRUE
PDFF_UKB	rs144861591	T	C	0.07221	0.071	0.0143809	7.93e-07	TRUE
PDFF_UKB	rs145496147	T	C	0.01143	0.058	0.0348842	0.096384	TRUE
PDFF_UKB	rs145678014	T	G	0.04295	-0.057	0.0183234	0.001866	TRUE
PDFF_UKB	rs1468906	A	G	0.65419	0.01	0.00770991	0.19462	TRUE
PDFF_UKB	rs1474696	A	G	0.47894	-0.005	0.007568	0.50882	TRUE
PDFF_UKB	rs149359690	T	C	0.09445	0.063	0.0125524	5.2e-07	TRUE
PDFF_UKB	rs1493694	T	C	0.11733	0.004	0.0118607	0.73593	TRUE
PDFF_UKB	rs1496653	A	G	0.79227	-0.003	0.00875693	0.73191	TRUE
PDFF_UKB	rs149838918	T	C	0.01751	-0.012	0.0276675	0.66449	TRUE
PDFF_UKB	rs151165	A	T	0.38574	0.014	0.00788439	0.075789	TRUE
PDFF_UKB	rs1517037	T	C	0.1916	0.014	0.00993719	0.15888	TRUE
PDFF_UKB	rs1535464	A	G	0.24035	-0.001	0.0127327	0.9374	TRUE
PDFF_UKB	rs1561927	T	C	0.72603	-0.01	0.00884796	0.25839	TRUE
PDFF_UKB	rs1562396	A	G	0.67773	-0.026	0.00796366	0.0010953	TRUE
PDFF_UKB	rs1573090	T	G	0.5392	-0.004	0.00740369	0.58901	TRUE
PDFF_UKB	rs157512	T	C	0.75659	0.03	0.00871358	0.00057551	TRUE
PDFF_UKB	rs1604038	T	C	0.29099	0.012	0.00837858	0.15208	TRUE
PDFF_UKB	rs161044	T	C	0.06616	-0.005	0.014244	0.72557	TRUE
PDFF_UKB	rs1665901	A	T	0.66608	0.006	0.0083246	0.47106	TRUE
PDFF_UKB	rs16851397	A	G	0.9522	-0.024	0.0173317	0.16613	TRUE
PDFF_UKB	rs16913693	T	G	0.97111	0.009	0.0238154	0.7055	TRUE
PDFF_UKB	rs1694067	T	C	0.36624	-0.012	0.00773066	0.1206	TRUE
PDFF_UKB	rs17030845	T	C	0.10828	-0.012	0.012248	0.32721	TRUE
[truncated: 3,105 more rows]

[truncated: 8 more sheets: Table S10, Table S11, Table S12, Table S13, Table S14, Table S15, Table S16, Table S17]
